# Supplementary material for: Whole genome functional analysis identifies novel components required for mitotic spindle integrity in human cells
Source: Genome Biol. 2008 Feb 26;9(2):R44. doi: 10.1186/gb-2008-9-2-r44 (PMC2374723; doi:10.1186/gb-2008-9-2-r44)
Supplement: Additional data file 1 — Presented is a data file showing the complete list of candidate genes isolated from our initial mitotic index thresholding and OPI clustering results. [file gb-2008-9-2-r44-S1.xls]

## Sheet: CandidateGeneList
TABLE S1 - Candidate Gene List (Rines et. al.)
GNFID	MI (s)	Prol (s)	NR (s)	CS (s)	MN (s)	SI (s)	LocusLinkID/RefSeq/UniGene/GeneBankAccession	Description	OPIClusterSupport		Legend
GNF116873	7.94	-3.92	-4.71	0.52	3.07	3.54	Hs.15276	none	Y		226 Genes initially identified in the mitotic index threshold analysis.
GNF115967	7.61	-5.23	-6.37	3.04	1.03	3.56	10403	KNTC2 HEC|HEC1: kinetochore associated 2	Y		50 Additional genes based on OPI clustering analysis
GNF114266	7.27	-4.13	-5.35	2.34	0.1	2.15	113130	CDCA5 MGC16386: cell division cycle associated 5	Y
GNF105185	7.21	-4.88	-1.42	2.26	2.56	2.2	203068	TUBB M40|MGC117247|MGC16435|OK/SW-cl.56|TUBB1|TUBB5: tubulin, beta	Y
GNF103778	7.19	-7.18	-1.11	3.33	-1.08	4.04	3832	KIF11 EG5|HKSP|KNSL1|TRIP5: kinesin family member 11	Y
GNF111058	7.17	-8.14	-5.21	1.99	0.76	3.81	22974	TPX2 C20orf1|C20orf2|DIL-2|DIL2|FLS353|GD:C20orf1|HCA519|HCTP4|REPP86|p100: TPX2, microtubule-associated, homolog (Xenopus laevis)	Y
GNF116935	6.78	-1.69	-2.05	0.22	2.02	0.58	Hs.35962 Hs.486403	MDS024: MDS024 protein	Y
GNF103754	6.53	-3.62	-2.2	1.66	0.34	2.54	81930	KIF18A DKFZP434G2226: kinesin family member 18A	Y
GNF092731	6.45	-8.4	-4.16	3.97	-1.39	2.75	5347	PLK1 PLK|STPK13: polo-like kinase 1 (Drosophila)	Y
GNF095210	6.27	-1.43	1.08	-0.76	-1.92	-0.27	991	CDC20 MGC102824|bA276H19.3|p55CDC: CDC20 cell division cycle 20 homolog (S. cerevisiae)	Y
GNF100520	6.26	-7.02	-5.19	3.88	1.36	2.69	3035	HARS FLJ20491|HRS: histidyl-tRNA synthetase	Y
GNF107714	6.11	-3.52	-1.89	0.48	-0.07	0.6	Hs.369473	Homo sapiens hypothetical LOC388623	Y
GNF116283	6.01	-1.86	-2.32	0.74	1.76	0.66	9364	RAB28 MGC41862: RAB28, member RAS oncogene family	Y
GNF107184	5.99	-3.7	-1.73	1.26	-0.27	1.78	XM_378758.1	Homo sapiens hypothetical LOC400660	Y
GNF101891	5.98	-4.4	-3.86	2.61	-0.33	1.89	6636	SNRPF SMF: small nuclear ribonucleoprotein polypeptide F	Y
GNF112044	5.93	-1.09	-2.21	1.37	-0.23	1.07	23649	POLA2 FLJ21662: polymerase (DNA directed), alpha 2 (70kD subunit)	Y
GNF101069	5.9	-5.88	-1.9	3.2	0.99	2.55	340252	ZNF680 FLJ90430: zinc finger protein 680	Y
GNF108136	5.87	-5.09	-2.37	-0.55	2.45	0.18	151648	SGOL1 NY-BR-85|Sgo1: shugoshin-like 1 (S. pombe)	Y
GNF112411	5.79	-5.11	-2.44	1.42	-0.87	1.88	3550	IK CSA2|IK protein|MGC59741|RED: IK cytokine, down-regulator of HLA II	Y
GNF101581	5.77	-3.99	-3.98	1.77	1.03	2.42	10525	HYOU1 DKFZp686N08236|ORP150: hypoxia up-regulated 1	Y
GNF106886	5.69	-6.31	-7.29	3.77	2.92	2.97	83540	CDCA1 NUF2R: cell division cycle associated 1	Y
GNF105607	5.68	-3.79	-4.68	2.63	0.57	3.75	9214	FAIM3 TOSO: Fas apoptotic inhibitory molecule 3	Y
GNF102450	5.56	-2.58	-0.62	1.61	1.03	1.87	9775	DDX48 KIAA0111|MGC10862|NUK-34|eIF4A3|eIF4AIII|hNMP265: DEAD (Asp-Glu-Ala-Asp) box polypeptide 48	Y
GNF114222	5.47	-2.42	-3.23	3.16	2.03	0.94	9502	XAGE2 GAGED3|XAGE-2: X antigen family, member 2	Y
GNF113467	5.47	-3.93	-2.21	1.27	0.19	1.15	78996	MGC5242 FLJ22450: hypothetical protein MGC5242	Y
GNF108597	5.39	-2.68	-2.41	1.3	1.45	1.06	none	none	Y
GNF111258	5.39	-2.09	-0.73	0.71	0.73	0.43	Hs.375806	none	Y
GNF109465	5.38	-3.71	-2.6	2.21	1.77	1.48	none	PRO1737: hypothetical protein FLB6613 PRO1737	Y
GNF115412	5.33	-2.36	-1	1.15	-0.71	0.86	51196	PLCE1 KIAA1516|PLCE: phospholipase C, epsilon 1	Y
GNF115379	5.31	-1.6	-0.81	1.21	-0.63	0.58	29104	HEMK2 C21orf127|MGC19995|MTQ2|N6AMT1|PRED28: HemK methyltransferase family member 2	Y
GNF098464	5.25	-1.57	-2	2.68	-0.15	3.37	3766	KCNJ10 BIRK-10|KCNJ13-PEN|KIR1.2|KIR4.1: potassium inwardly-rectifying channel, subfamily J, member 10	Y
GNF106801	5.18	-2.23	-1.46	0.16	0.64	1.09	25843	PREI3 2C4D|CGI-95|MGC12264|MOB1|MOB3: preimplantation protein 3	Y
GNF103075	5.18	-2.63	-0.31	-0.22	0.7	1.16	55998	NXF5 -: nuclear RNA export factor 5	Y
GNF095498	5.08	-2.31	-2.08	0.95	2.06	2.4	284355	TPRX1 FLJ40321|TPRX: tetra-peptide repeat homeobox 1	Y
GNF112868	5.07	0.03	-0.86	0.37	-0.39	-0.27	Hs.381271	DNAH14: dynein, axonemal, heavy polypeptide 14	Y
GNF099856	5.01	-1.83	-2.22	1.3	0.82	1.07	AK094350.1	none	Y
GNF096658	4.99	-1.03	-3.09	2.35	-0.33	2.48	90293	KLHL13 BKLHD2|FLJ10262|KIAA1309|MGC74791: kelch-like 13 (Drosophila)	Y
GNF114284	4.99	-2.78	-1.83	1.51	3.2	0.47	23539	SLC16A8 MCT3: solute carrier 16 (monocarboxylic acid transporters), member 8	Y
GNF102865	4.99	-1.88	-0.24	1.61	-0.95	1.41	Hs.348262	RAB40A: RAB40A, member RAS oncogene family	Y
GNF097279	4.96	-3.94	-2.78	1.59	0.52	1.15	7450	VWF F8VWF|VWD: von Willebrand factor	Y
GNF105616	4.96	-3.09	-0.34	-1.08	0.14	1.21	BC019046.2 AK128301.1	none	Y
GNF101070	4.94	-0.54	-2.41	0.46	0.66	0.59	AL133038.1	none	Y
GNF112606	4.92	-2.82	-2.56	-1.5	1	0.96	AB011249.1	Homo sapiens hypothetical protein FLJ14397 (FLJ14397), mRNA	Y
GNF094839	4.92	-1.77	0	0	0	0	410	ARSA MLD: arylsulfatase A	Y
GNF105557	4.9	-1.9	-1.45	1.78	1.13	2.53	57292	KIR2DL5A CD158F|KIR2DL5|KIR2DL5.1: killer cell immunoglobulin-like receptor, two domains, long cytoplasmic tail, 5A	Y
GNF112042	4.87	-1.18	-2	1.62	-0.26	0.89	1060	CENPC1 CENPC: centromere protein C 1	Y
GNF103031	4.85	-0.73	-1.15	1.02	-1.01	0.51	57604	KIAA1456 -: KIAA1456 protein	Y
GNF097087	4.76	-1.13	0.08	0.28	-0.17	0.42	64324	NSD1 ARA267|DKFZp666C163|FLJ22263|SOTOS|STO: nuclear receptor binding SET domain protein 1	Y
GNF097759	4.74	-3.33	0.74	0.32	0.44	2.4	9939	RBM8A BOV-1A|BOV-1B|BOV-1C|MDS014|RBM8|RBM8B|Y14|ZNRP|ZRNP1: RNA binding motif protein 8A	Y
GNF108194	4.74	-0.43	0.89	1.82	-0.27	0.87	AK092549.1	none	Y
GNF116961	4.7	-3.99	-0.51	2.08	0.35	1.85	AK023962.1	KIAA1042: KIAA1042 protein	Y
GNF095062	4.7	-0.71	0	0	0	0	5360	PLTP -: phospholipid transfer protein	Y
GNF105815	4.69	-2.44	-2.51	0.5	1.3	1.49	9167	COX7A2L COX7AR|COX7RP|EB1|SIG81: cytochrome c oxidase subunit VIIa polypeptide 2 like	Y
GNF094387	4.68	-1.75	-1.42	-0.14	0.98	0.22	55879	GABRQ MGC129629|MGC129630|THETA: gamma-aminobutyric acid (GABA) receptor, theta	Y
GNF096705	4.67	-0.89	-1.43	1.79	0.15	0.48	AK023853.1	ARHGEF15: Rho guanine nucleotide exchange factor (GEF) 15	Y
GNF094418	4.66	0.15	-1.23	-0.32	0.56	0.95	398	ARHGDIG -: Rho GDP dissociation inhibitor (GDI) gamma	Y
GNF104967	4.58	-0.1	-0.6	1.8	-0.61	1.5	6947	TCN1 TC1|TCI: transcobalamin I (vitamin B12 binding protein, R binder family)	Y
GNF099970	4.57	-1.85	-0.71	0.79	1.5	2.03	8570	KHSRP FBP2|FUBP2|KSRP|MGC99676: KH-type splicing regulatory protein (FUSE binding protein 2)	Y
GNF092998	4.54	0.36	0.06	0.43	-0.38	-0.94	10000	AKT3 DKFZP434N0250|PKBG|PRKBG|RAC-PK-gamma|RAC-gamma|STK-2: v-akt murine thymoma viral oncogene homolog 3 (protein kinase B, gamma)	Y
GNF098425	4.53	-2.64	-1.77	0.74	0.95	0.8	4738	NEDD8 MGC104393|MGC125896|MGC125897|Nedd-8: neural precursor cell expressed, developmentally down-regulated 8	Y
GNF096419	4.52	-2	-2.2	1.75	0.05	1.6	57465	KIAA1171 -: KIAA1171 protein	Y
GNF101914	4.52	-1.92	-0.8	-1.02	0.32	0.24	3268	HRBL RABR: HIV-1 Rev binding protein-like	Y
GNF093188	4.51	-5.3	-1.76	0.33	-0.27	1.86	8385	OR1D4 OLFR17-30|OR17-30: olfactory receptor, family 1, subfamily D, member 4	Y
GNF108848	4.51	-0.47	-1.45	-0.55	0.56	0.91	Hs.465485	none	Y
GNF093105	4.5	-0.37	-0.69	-0.95	-0.42	0.92	55359	STYK1 DKFZp761P1010|NOK|SuRTK106: serine/threonine/tyrosine kinase 1	Y
GNF095861	4.47	-3.66	-2.09	1.08	-0.69	1.02	1300	COL10A1 -: collagen, type X, alpha 1(Schmid metaphyseal chondrodysplasia)	Y
GNF110050	4.42	-1.69	-1.28	1.6	0.31	1.37	81623	DEFB126 C20orf8|DEFB-26|DEFB26|ESP13.2|bA530N10.1|hBD-26: defensin, beta 126	Y
GNF115950	4.4	-0.92	-2.08	-0.17	1.12	0.31	10460	TACC3 ERIC1|MGC117382|MGC133242: transforming, acidic coiled-coil containing protein 3	Y
GNF105157	4.39	-7.55	-3.92	-1.42	-0.2	0.13	4809	NHP2L1 NHPX|OTK27: NHP2 non-histone chromosome protein 2-like 1 (S. cerevisiae)	Y
GNF105511	4.34	-6.01	-5.86	0.37	2.27	1.33	3581	IL9R CD129: interleukin 9 receptor	Y
GNF098471	4.34	-1.7	-1.83	1.69	-0.51	2.38	AK127311.1	FLJ20413: hypothetical protein FLJ20413	Y
GNF115265	4.34	-2.64	0.98	-1.9	-0.83	1.36	Hs.272798	none	Y
GNF111120	4.33	-2.31	0.18	0.47	0.2	0.58	AK056845.1	none	Y
GNF109106	4.33	-1.93	1.32	0.34	-0.39	0.03	55839	C16orf60 BM039|FLJ13607|FLJ22660: chromosome 16 open reading frame 60	N
GNF096431	4.31	-1.48	-0.97	2.13	0.28	0.49			Y
GNF093027	4.31	-3.65	0.51	1.28	0.64	0.62	983	CDC2 CDK1|DKFZp686L20222|MGC111195: cell division cycle 2, G1 to S and G2 to M	Y
GNF105191	4.29	-1.4	-0.73	1.13	-0.04	0.55	55074	OXR1 FLJ10125|FLJ38829|Nbla00307: oxidation resistance 1	Y
GNF095859	4.27	-1.13	-0.21	-0.32	-0.74	1.04	255631	COL24A1 -: collagen, type XXIV, alpha 1	Y
GNF113318	4.2	-1.78	-3.75	-0.83	1.48	0.39	Hs.463560	KIAA0752: KIAA0752 protein	Y
GNF111080	4.2	-0.65	-1.73	1.27	0.48	-0.27	51188	SS18L2 KIAA-iso: synovial sarcoma translocation gene on chromosome 18-like 2	Y
GNF096915	4.19	-2.7	-1.32	-0.47	0.03	-0.18	173	AFM ALB2|ALBA|ALF|MGC125338|MGC125339: afamin	Y
GNF112792	4.19	-2.59	1.44	2.12	-0.57	0.88	none	PRO1051: hypothetical protein PRO1051	Y
GNF103111	4.18	0.58	0.4	0.94	-0.32	1.18	Hs.522726 Hs.522728	NXF2: nuclear RNA export factor 2	Y
GNF112062	4.14	-1.19	-3.45	1.93	1.61	0.36	2491	FSHPRH1 CENPI|LRPR1: FSH primary response (LRPR1 homolog, rat) 1	Y
GNF116751	4.12	-2.32	-0.98	1.36	1.98	-0.82			Y
GNF106575	4.1	-2.95	-2.24	1.43	2.13	2.05	80152	C16orf56 FLJ13111: chromosome 16 open reading frame 56	Y
GNF094598	4.09	-1.6	-0.9	0.85	1.36	1.51	10382	TUBB4 TUBB5|beta-5: tubulin, beta 4	Y
GNF098604	4.08	-0.68	-0.66	-0.88	0.21	-0.34	79751	SLC25A22 FLJ13044|GC1: solute carrier family 25 (mitochondrial carrier: glutamate), member 22	Y
GNF109064	4.07	-2.9	-1.3	0.04	-0.46	0.55	Hs.28805	none	Y
GNF106604	4.06	-1.98	-1.45	0.92	-0.14	1.66	22926	ATF6 -: activating transcription factor 6	Y
GNF115240	4.03	-2.59	-0.32	1.8	-0.81	1.54	Hs.28805	none	Y
GNF109111	4.02	-4.01	-1.75	2.05	-1.46	1.18	2188	FANCF FAF|MGC126856: Fanconi anemia, complementation group F	Y
GNF101675	4.02	-1.02	-0.68	0.36	-0.5	0.4	1412	CRYBA2 -: crystallin, beta A2	Y
GNF101110	3.99	-1.05	-2.29	0.33	0.92	1.79	153527	ZMAT2 FLJ31121: zinc finger, matrin type 2	Y
GNF100508	3.99	-1.82	-0.68	-0.54	-0.96	1.16	5111	PCNA MGC8367: proliferating cell nuclear antigen	Y
GNF096931	3.98	-0.11	-0.65	-0.05	-0.3	0.34	53828	FXYD4 CHIF: FXYD domain containing ion transport regulator 4	Y
GNF101519	3.97	-4.59	-0.98	0.18	0.3	1.42	4605	MYBL2 BMYB|MGC15600: v-myb myeloblastosis viral oncogene homolog (avian)-like 2	Y
GNF108790	3.96	-1.95	0.26	1.21	0.56	-0.66	AK095739.1	none	Y
GNF102753	3.96	-1.31	1.45	-0.15	-1.53	-0.46	84163	GTF2IRD2 FLJ21423|GTF2IRD2A: GTF2I repeat domain containing 2	N
GNF107142	3.95	-0.44	-1.72	0.74	0.78	1.18	Hs.512661	none	Y
GNF116285	3.95	-0.76	-0.59	1.18	-0.55	-0.34	57461	KIAA1160 -: KIAA1160 protein	Y
GNF111499	3.92	-1.65	-0.85	2.13	0.56	2.34	90313	TP53I13 DSCP1: tumor protein p53 inducible protein 13	Y
GNF106499	3.92	0.95	-0.34	0.02	0.16	0.24	Hs.445264	KIAA0998: KIAA0998 protein	Y
GNF093747	3.92	-0.42	-0.33	0.57	0.27	1.67	XM_371600.1	none	Y
GNF097998	3.92	-2.09	-0.03	0.44	-0.37	0.06	AK024259.1	FLJ10352: hypothetical protein FLJ10352	Y
GNF108215	3.91	-0.02	-0.5	1.55	0.93	0.56	XM_378947.1	none	Y
GNF097242	3.9	-7.18	-5.84	4.03	1.26	0.3	9793	CKAP5 FLJ35359|KIAA0097|TOG|ch-TOG: cytoskeleton associated protein 5	Y
GNF092958	3.89	-1.61	-1.49	1.2	1.18	-0.56	Hs.430541	CSNK1A1: casein kinase 1, alpha 1	Y
GNF097626	3.89	-2.59	-1.21	0.55	-1.55	2.09	6651	SON BASS1|C21orf50|DBP-5|FLJ21099|KIAA1019|NREBP|SON3: SON DNA binding protein	Y
GNF116530	3.86	-1.6	-0.18	-0.8	-0.63	1.44	25796	PGLS 6PGL: 6-phosphogluconolactonase	Y
GNF114454	3.86	-0.57	0.07	1.58	-0.89	1.24	221481	C6orf81 FLJ25390: chromosome 6 open reading frame 81	Y
GNF094175	3.86	-1.03	1.02	1.13	-0.74	2.08	90933	TRIM41 MGC1127|MGC31991: tripartite motif-containing 41	N
GNF108174	3.85	0.3	-1.39	-0.61	-0.31	-0.26	348938	ICHTHYIN ICHYN: ichthyin protein	Y
GNF102649	3.85	-0.44	2.01	0.66	-1.25	0.89	64787	EPS8L2 EPS8R2|FLJ21935|FLJ22171|MGC126530|MGC3088: EPS8-like 2	N
GNF093009	3.83	-1.32	-1.42	-0.83	0.8	-0.19	28996	HIPK2 PRO0593: homeodomain interacting protein kinase 2	Y
GNF116912	3.78	-1.02	0.05	1.74	-0.97	1.51	55876	GSDML PP4052|PRO2521: gasdermin-like	Y
GNF101359	3.76	-1.35	-1.53	1.05	0.07	1.21	XM_371791.1	none	Y
GNF098042	3.76	-3.11	0.6	1.6	-0.33	0.89	10213	PSMD14 PAD1|POH1|rpn11: proteasome (prosome, macropain) 26S subunit, non-ATPase, 14	Y
GNF099685	3.76	-1.54	0.62	1.29	0.15	1.44	126259	MGC23244 -: hypothetical protein MGC23244	Y
GNF109062	3.73	-2.98	-1.53	-0.91	0.86	-0.32	Hs.28621	none	Y
GNF107376	3.73	-1.49	-1.51	0.31	0.09	-0.08	none	none	Y
GNF106074	3.73	-0.23	-1.04	-0.37	0.53	2.04	4246	SCGB2A1 LPHC|MGB2|MGC71973|UGB3: secretoglobin, family 2A, member 1	Y
GNF115275	3.73	-1.11	-0.63	0.69	-0.93	1.09	Hs.97644	KIAA0303: KIAA0303 protein	Y
GNF103450	3.71	-1.71	-1.17	1.58	-0.85	1.57	55234	SMU1 BWD|FLJ10805|FLJ11970|MGC117363|RP11-54K16.3|SMU-1: smu-1 suppressor of mec-8 and unc-52 homolog (C. elegans)	Y
GNF113508	3.71	-2.16	0.14	0.96	-0.86	0.25	Hs.327749	ANKH: ankylosis, progressive homolog (mouse)	Y
GNF103484	3.7	-1.03	0.44	0.88	-0.7	0.91	5048	PAFAH1B1 LIS1|MDCR|PAFAH: platelet-activating factor acetylhydrolase, isoform Ib, alpha subunit 45kDa	Y
GNF102927	3.67	-1.33	-0.72	0.58	0.74	1.94	4061	LY6E RIG-E|RIGE|SCA-2|SCA2|TSA-1: lymphocyte antigen 6 complex, locus E	Y
GNF114543	3.66	-0.59	-0.03	0.52	0.78	0.07	348235	FAM33A FLJ12758|MGC110975: family with sequence similarity 33, member A	Y
GNF101780	3.64	-1	-0.76	0.69	0.62	0.02	3398	ID2 GIG8|ID2A|ID2H|MGC26389: inhibitor of DNA binding 2, dominant negative helix-loop-helix protein	Y
GNF112597	3.63	-0.22	-0.17	-1.15	-0.56	0.26	none	KIAA1701: KIAA1701 protein; LOC114928: hypothetical protein BC013576	Y
GNF100409	3.61	-2.36	0.17	0.73	0.07	0.36	6263	RYR3 -: ryanodine receptor 3	Y
GNF108870	3.6	1.29	-0.37	0.51	2.34	0.67	Hs.126550	none	Y
GNF105984	3.6	-2.33	-0.01	1.57	1.68	0.98	9525	VPS4B MIG1|SKD1|VPS4-2: vacuolar protein sorting 4B (yeast)	Y
GNF103952	3.58	-3.04	-2.72	0.06	3.41	0.41	5880	RAC2 EN-7|Gx|HSPC022: ras-related C3 botulinum toxin substrate 2 (rho family, small GTP binding protein Rac2)	Y
GNF116749	3.58	-1.15	-0.16	1.72	-1.45	0.1	Hs.512140	LOC88523: LOC88523	Y
GNF115694	3.57	0.19	-0.32	0.54	-0.83	1.33	AK096718.1 BX649062.1	PLAC3: placenta-specific 3	Y
GNF110511	3.56	-1.32	-0.29	0.58	2.06	-0.05	57529	RGAG1 KIAA1318: retrotransposon gag domain containing 1	Y
GNF111750	3.53	-1.42	-1.98	-0.24	1.95	0.97	55142	CEP27 C15orf25|FLJ10460|HsT17025: centrosomal protein 27kDa	Y
GNF095038	3.53	-2.59	0	0	0	0	5169	ENPP3 B10|CD203c|NPP3|PD-IBETA|PDNP3: ectonucleotide pyrophosphatase/phosphodiesterase 3	N
GNF098567	3.53	-1.01	0.78	1.78	-0.89	0.78	2746	GLUD1 GDH|GLUD|MGC132003: glutamate dehydrogenase 1	Y
GNF101834	3.52	-0.24	-1.82	-0.12	0.52	-0.89	159	ADSS ADEH|MGC20404: adenylosuccinate synthase	Y
GNF098669	3.52	-1.25	-0.22	-0.94	-0.23	-0.23	1520	CTSS MGC3886: cathepsin S	Y
GNF104295	3.51	-1.52	-1.44	0.55	-0.4	0.42	3914	LAMB3 LAMNB1: laminin, beta 3	Y
GNF095307	3.5	-2.5	-2.3	0.74	0.2	0.24	90019	SYT8 DKFZp434K0322: synaptotagmin VIII	Y
GNF103635	3.49	-0.43	-1.45	0.85	1.68	0.3	10061	ABCF2 ABC28|DKFZp586K1823|EST133090|HUSSY-18|M-ABC1: ATP-binding cassette, sub-family F (GCN20), member 2	Y
GNF095727	3.48	-1.26	-0.46	-0.73	0.2	0.71	79852	ABHD9 FLJ22408: abhydrolase domain containing 9	Y
GNF101437	3.48	-1.82	0.67	-0.23	-0.92	1.76	64682	ANAPC1 APC1|MCPR|TSG24: anaphase promoting complex subunit 1	Y
GNF116427	3.47	-1.55	0.11	1.22	-0.53	0	24148	C20orf14 ANT-1|TOM: chromosome 20 open reading frame 14	N
GNF100155	3.46	-1.13	-2.26	0.53	-0.54	1.31	80139	ZNF703 FLJ14299|ZNF503L: zinc finger protein 703	Y
GNF106179	3.46	-2.36	-0.87	1.09	-0.37	1.1	57703	KIAA1604 -: KIAA1604 protein	Y
GNF104123	3.46	-0.93	-0.56	1.03	0.39	1.48	51255	LOC51255 -: hypothetical protein LOC51255	Y
GNF104812	3.46	-1.09	0.41	-0.33	1	0.64	54882	ANKHD1 MASK: ankyrin repeat and KH domain containing 1	Y
GNF115318	3.43	-2.31	-1.19	-1.96	2.41	-0.8	1903	EDG3 EDG-3|FLJ37523|LPB3|MGC71696|S1P3|S1PR3: endothelial differentiation, sphingolipid G-protein-coupled receptor, 3	Y
GNF094835	3.43	-0.74	0	0	0	0	416	ARSF ASF: arylsulfatase F	Y
GNF096132	3.42	-0.83	-1.8	0.3	2.89	0.05	57492	ARID1B 6A3-5|BAF250b|DAN15|ELD/OSA1|KIAA1235|p250R: AT rich interactive domain 1B (SWI1-like)	Y
GNF097705	3.41	0.06	-2.33	0.24	0.1	-0.09	8772	FADD GIG3|MGC8528|MORT1: Fas (TNFRSF6)-associated via death domain	Y
GNF100800	3.41	-2.83	-2.22	-1.52	0.72	0.28	162968	ZNF497 FLJ44773: zinc finger protein 497	Y
GNF112222	3.41	-1.71	0.04	-0.32	-0.9	0.04	51115	FAM82B CGI-90|FLJ20665: family with sequence similarity 82, member B	Y
GNF102237	3.4	-2.31	-1.97	-1.84	2.66	0.2	7141	TNP1 TP1: transition protein 1 (during histone to protamine replacement)	Y
GNF113190	3.4	0.66	-0.88	-0.55	1.37	-0.09	54756	IL17RD DKFZp434N1928|FLJ35755|IL-17RD|IL17RLM|MGC133309|SEF: interleukin 17 receptor D	Y
GNF097700	3.4	-0.24	-0.65	1.59	-0.33	1.12	7132	TNFRSF1A CD120a|FPF|MGC19588|TBP1|TNF-R|TNF-R-I|TNF-R55|TNFAR|TNFR1|TNFR55|TNFR60|p55|p55-R|p60: tumor necrosis factor receptor superfamily, member 1A	Y
GNF094048	3.38	-2.17	0.35	0.26	-0.29	-1.11	1591	CYP24A1 CP24|CYP24|MGC126273|MGC126274|P450-CC24: cytochrome P450, family 24, subfamily A, polypeptide 1	Y
GNF101463	3.37	-0.78	-2.26	0.26	-0.09	-0.96	6778	STAT6 D12S1644|IL-4-STAT|STAT6B|STAT6C: signal transducer and activator of transcription 6, interleukin-4 induced	Y
GNF106249	3.37	-0.78	0.23	0.76	0.25	-0.1	10121	ACTR1A ARP1: ARP1 actin-related protein 1 homolog A, centractin alpha (yeast)	Y
GNF092758	3.36	-4.32	-2.35	-0.76	2.43	0.85	7465	WEE1 DKFZp686I18166|WEE1hu: WEE1 homolog (S. pombe)	Y
GNF109521	3.35	0.07	-1.44	-0.83	0.3	-0.15	XM_378783.1	none	Y
GNF102462	3.35	-0.58	-1.2	0.08	0.15	0.84	51428	DDX41 ABS|MGC8828: DEAD (Asp-Glu-Ala-Asp) box polypeptide 41	Y
GNF107828	3.34	-1.24	-0.98	0.02	1.42	0.73	55305	FLJ11117: hypothetical protein FLJ11117	Y
GNF097415	3.34	-1.32	0.54	-0.49	-0.25	-0.12	377841	ENTPD8 GLSR2492|NTPDase-8|UNQ2492: ectonucleoside triphosphate diphosphohydrolase 8	Y
GNF113607	3.33	-3.53	-0.31	1.99	-1.41	0.81	200058	FLJ23867 -: hypothetical protein FLJ23867	Y
GNF094520	3.33	-0.21	0.04	-0.42	-0.65	1.23	9972	NUP153 HNUP153|N153: nucleoporin 153kDa	Y
GNF094124	3.33	-0.41	0.15	-0.52	-0.62	-0.03	129868	TRIM43 -: tripartite motif-containing 43	Y
GNF105292	3.32	-0.13	0.53	1.4	-0.25	-0.45	133121	ENPP6 MGC33971|NPP6: ectonucleotide pyrophosphatase/phosphodiesterase 6	Y
GNF097824	3.31	-0.28	-0.26	0.38	-0.51	0.85	Hs.333278	FLJ32194: hypothetical protein FLJ32194	Y
GNF098038	3.3	-3.95	-1.15	2.33	0.04	1.06	10594	PRPF8 HPRP8|PRP8|PRPC8|RP13: PRP8 pre-mRNA processing factor 8 homolog (yeast)	Y
GNF110301	3.29	-0.19	-0.54	0.77	-0.78	0.68	AF314543.1	none	Y
GNF106231	3.28	-6.23	-7.68	2.41	-0.77	2.75	9569	GTF2IRD1 CREAM1|GTF3|MUSTRD1|RBAP2|WBSCR11|WBSCR12|hMusTRD1alpha1: GTF2I repeat domain containing 1	Y
GNF100443	3.28	-0.59	0.93	0.39	-0.86	1.75	5717	PSMD11 MGC3844|S9|p44.5: proteasome (prosome, macropain) 26S subunit, non-ATPase, 11	Y
GNF097906	3.28	-1.24	1.18	3.03	-0.8	2.62	5690	PSMB2 HC7-I|MGC104215|MGC126885: proteasome (prosome, macropain) subunit, beta type, 2	Y
GNF106923	3.26	-2.16	-1.13	-1.56	-0.48	-1.07	7478	WNT8A WNT8D: wingless-type MMTV integration site family, member 8A	Y
GNF094814	3.24	-1.4	0	0	0	0	222545	GPRC6A GPCR|bA86F4.3: G protein-coupled receptor, family C, group 6, member A	Y
GNF100985	3.24	-2.62	0.02	-1.17	2.16	-0.4	7634	ZNF80 pT17: zinc finger protein 80 (pT17)	Y
GNF100591	3.23	-1.24	-0.97	-0.95	0.61	1.14	2079	ERH DROER|FLJ27340: enhancer of rudimentary homolog (Drosophila)	Y
GNF107795	3.23	-1.78	-0.89	1.5	1.01	1.63	221150	C13orf3 MGC4832|RAMA1: chromosome 13 open reading frame 3	Y
GNF102605	3.22	0.23	-0.56	-0.54	2.31	0.22	79612	NARG1L MGC40612|RP11-396A22.1: NMDA receptor regulated 1-like	Y
GNF098099	3.21	-1.29	-0.21	-0.13	0.29	1.21	2196	FAT2 CDHF8|HFAT2|MEGF1: FAT tumor suppressor homolog 2 (Drosophila)	Y
GNF105765	3.19	-1.2	-2.46	-1.39	1.28	0.23	2207	FCER1G -: Fc fragment of IgE, high affinity I, receptor for; gamma polypeptide	Y
GNF111486	3.17	0.79	-0.53	-1.85	-0.41	-0.8	57405	SPBC25 AD024|MGC22228|Spc25: spindle pole body component 25 homolog (S. cerevisiae)	Y
GNF114468	3.17	-0.52	-0.43	0.93	-1.07	0.95	Hs.421956	none	Y
GNF100676	3.16	-1.22	-3.02	0.73	0.84	-0.31	147808	LOC147808 MGC75238: similar to zinc finger protein	Y
GNF104132	3.15	-0.57	-0.38	-1.89	-0.15	0.03	27246	ZNF364 CL469780|RNF115: zinc finger protein 364	Y
GNF106403	3.15	-0.75	0.62	-0.44	-0.59	0.05	6902	TBCA -: tubulin-specific chaperone a	N
GNF099219	3.14	-0.88	-1.75	-0.07	1.93	-0.95	51629	CGI-69 -: CGI-69 protein	Y
GNF098442	3.14	-2.32	-1.61	0.24	-0.29	0.29	Hs.334493	none	Y
GNF110415	3.14	-0.63	-1.32	-0.34	1.96	0.24	Hs.237924	PRO2015: hypothetical protein PRO2015	Y
GNF109426	3.14	-1.77	-0.66	0.91	-0.27	1	Hs.283032	HEIL1: HEIL1 protein	Y
GNF097313	3.14	0.47	-0.38	0.11	0.52	0.24	54674	LRRN3 FLJ11129|NLRR-3|NLRR3: leucine rich repeat neuronal 3	Y
GNF095054	3.13	-0.6	0	0	0	0	128859	BPIL3 LPLUNC6: bactericidal/permeability-increasing protein-like 3	Y
GNF103347	3.12	0.3	-1.97	0.28	1.69	-0.1	3855	KRT7 CK7|K2C7|K7|MGC129731|MGC3625|SCL: keratin 7	Y
GNF097270	3.12	-1.81	0.45	0.58	-0.1	-0.12	9353	SLIT2 SLIL3|Slit-2: slit homolog 2 (Drosophila)	Y
GNF103872	3.11	-1.65	-1.51	0.58	0.63	0.93	2275	FHL3 MGC19547|MGC23614|MGC8696|SLIM2: four and a half LIM domains 3	Y
GNF096079	3.11	-0.79	-0.57	-0.1	-1.56	0.68	158135	TTLL11 C9orf20|bA244O19.1: tubulin tyrosine ligase-like family, member 11	Y
GNF100752	3.11	-0.86	-0.22	-0.07	-0.23	0.48	7565	ZNF17 HPF3|KOX10: zinc finger protein 17 (HPF3, KOX 10)	Y
GNF109838	3.11	0.56	0	0	0	0	Hs.435443	none	Y
GNF104129	3.11	-1.77	0.82	1.02	-0.86	-0.04	221687	RNF182 MGC33993: ring finger protein 182	Y
GNF106927	3.1	-1.82	-1.58	0.84	-0.6	-0.05	7475	WNT6 -: wingless-type MMTV integration site family, member 6	Y
GNF106854	3.1	-0.36	0.01	-0.05	-0.36	-0.16	55737	VPS35 DKFZp434E1211|DKFZp434P1672|FLJ10752|FLJ13588|FLJ20388|MEM3: vacuolar protein sorting 35 (yeast)	Y
GNF109094	3.1	-2.36	0.96	2.27	-0.94	0.62	7200	TRH MGC125964|MGC125965: thyrotropin-releasing hormone	Y
GNF102086	3.09	0.55	-1.23	0.39	0.25	-0.3	1371	CPOX CPO|CPX|HCP: coproporphyrinogen oxidase	Y
GNF099705	3.09	-1.19	-0.63	0.09	0.25	0.98	AK094112.1		Y
GNF093724	3.09	0.34	-0.57	0.81	2.3	-1.87	219928	MRGPRF GPR140|GPR168|MGC21621|RTA|mrgF: MAS-related GPR, member F	Y
GNF101954	3.07	-1.33	-0.87	-1.43	0.3	0.95	3992	FADS1 BC269730_2|D5D|FADS6|FADSD5|FLJ90273|LLCDL1|TU12: fatty acid desaturase 1	Y
GNF111846	3.05	-0.69	-0.46	0.71	-0.46	0.73	none	none	Y
GNF106020	3.05	-1.73	-0.11	-2.07	-0.25	0.85	1	A1BG A1B|ABG|DKFZp686F0970|GAB|HYST2477: alpha-1-B glycoprotein	Y
GNF109779	3.05	-0.39	0	0	0	0	Hs.400256	none	Y
GNF108458	3.04	-3.84	-0.43	-1.98	-0.94	-1.57	Hs.495792	none	N
GNF106842	3.03	-0.89	-0.7	0.65	-0.05	0.67	51522	TMEM14C C6orf53|HSPC194|MSTP073|bA421M1.6: transmembrane protein 14C	Y
GNF105020	3.03	0.17	0.36	-0.43	-0.17	-0.77	1807	DPYS DHP|DHPase: dihydropyrimidinase	Y
GNF099372	3.02	-0.41	-1.69	0.92	0.08	1.88	6950	TCP1 CCT-alpha|CCT1|CCTa|D6S230E|TCP-1-alpha: t-complex 1	Y
GNF114063	3.02	-1.65	-1.16	1.7	-0.55	1.34	Hs.6111	none	Y
GNF095372	3.02	-0.48	-0.29	0.86	-0.7	0.58	9915	ARNT2 KIAA0307: aryl-hydrocarbon receptor nuclear translocator 2	Y
GNF093389	3.01	0.53	-0.59	0.54	1.04	0.1	XM_166813.3	none	Y
GNF109507	3.01	-0.19	1.21	0.16	-1.2	0.21	Hs.348663	none	Y
GNF095399	3.01	-0.81	1.81	2.76	-0.41	-0.53	2199	FBLN2 -: fibulin 2	Y
GNF099026	3	0.51	-1.45	-0.67	-0.26	-1.15	283876	FLJ39639 -: hypothetical protein FLJ39639	Y
GNF104077	3	-1.85	0.16	-0.35	-0.45	1.16	23562	CLDN14 DFNB29: claudin 14	Y
GNF095741	2.99	1.22	-0.28	0.8	-0.42	0.23	10473	HMGN4 HMG17L3|MGC5145|NHC: high mobility group nucleosomal binding domain 4	Y
GNF100014	2.9	-0.21	0.66	1.03	-0.01	0.93	79745	RSNL2 FLJ21069|FLJ32705: restin-like 2	Y
GNF115287	2.88	-0.41	-2.82	-0.5	2.03	-1.84	3551	IKBKB IKK-beta|IKK2|IKKB|NFKBIKB: inhibitor of kappa light polypeptide gene enhancer in B-cells, kinase beta	Y
GNF099321	2.86	-0.32	-0.69	1.18	-0.09	-0.02	79958	DENND1C FAM31C|FLJ22757: DENN/MADD domain containing 1C	Y
GNF111072	2.84	-1.29	-0.72	0.63	0.1	0.95	9587	MAD2L1BP CMT2|KIAA0110|MGC11282|RP1-261G23.6: MAD2L1 binding protein	Y
GNF114024	2.83	-2.54	0.2	-0.66	1.59	-1.27	10267	RAMP1 -: receptor (calcitonin) activity modifying protein 1	Y
GNF103760	2.82	-0.39	-1.5	-0.54	-0.78	1.08	3833	KIFC1 HSET|KNSL2|MGC1202|MKLP2|RAB6-KIFL: kinesin family member C1	Y
GNF099252	2.69	-1.21	-0.51	-0.16	3.03	1.01	57513	CASKIN2 ANKS5B|FLJ21609|KIAA1139: CASK interacting protein 2	Y
GNF111507	2.68	0.73	-0.27	0.41	0.22	0.01	8534	CHST1 C6ST|KS6ST|KSGal6ST: carbohydrate (keratan sulfate Gal-6) sulfotransferase 1	Y
GNF109152	2.67	-2.59	-3.12	1.34	1.39	-0.16	145942	TMCO5 FLJ35807|MGC35118: transmembrane and coiled-coil domains 5	Y
GNF103327	2.65	-2.35	-0.82	-0.01	1.62	0.78	196374	K5B -: keratin 5b	Y
GNF097165	2.36	-5.56	-2.83	2.68	1.23	3.68	2074	ERCC6 CKN2|COFS|CSB|RAD26: excision repair cross-complementing rodent repair deficiency, complementation group 6	Y
GNF098390	2.3	-0.94	-3.58	-0.31	1.24	-0.26	9414	TJP2 MGC26306|X104|ZO-2|ZO2: tight junction protein 2 (zona occludens 2)	Y
GNF099628	2.23	-3.99	-5.9	-1.49	3.86	1.54	55143	CDCA8 BOR|FLJ10468|FLJ12042: cell division cycle associated 8	Y
GNF094565	2.19	0.07	-1.06	0.17	3.2	-1.08	597	BCL2A1 BCL2L5|BFL1|GRS|HBPA1: BCL2-related protein A1	Y
GNF110173	2.1	-1.04	-2.52	-0.45	4.35	0.24	9762	ProSAPiP1 KIAA0552: ProSAPiP1 protein	Y
GNF107092	2.06	-0.19	-0.29	-1.81	3.92	0.85	5426	POLE DKFZp434F222|FLJ21434|POLE1: polymerase (DNA directed), epsilon	Y
GNF104449	1.92	0.01	-3.46	-0.57	2.92	1.67	3622	ING2 ING1L|p33ING2: inhibitor of growth family, member 2	Y
GNF115124	1.89	1.17	-0.24	-0.06	3.21	-1.92	151174	LOC151174 -: hypothetical protein LOC151174	Y
GNF100513	1.81	-0.02	-0.76	-0.79	3.8	1.14	22937	SCAP KIAA0199: SREBP cleavage-activating protein	Y
GNF106255	1.75	0.61	-1.81	-0.71	3.64	-0.47	55860	ACTR10 ACTR11|HARP11: actin-related protein 10 homolog (S. cerevisiae)	Y
GNF115184	1.7	1.2	-0.44	0.04	3.3	-1.16	55361	PI4KII DKFZP761G1923|RP11-548K23.6: phosphatidylinositol 4-kinase type II	Y
GNF099374	1.67	-0.02	-0.67	0.4	0.26	0.65	4792	NFKBIA IKBA|MAD-3|NFKBI: nuclear factor of kappa light polypeptide gene enhancer in B-cells inhibitor, alpha	Y
GNF096050	1.59	0.5	-1.19	-0.22	3.38	1.09	201161	PRR6 3110013H01Rik|p30: proline rich 6	Y
GNF115078	1.45	-2.95	-4.09	1.95	4.78	3.15	220134	C18orf24 MGC10200: chromosome 18 open reading frame 24	Y
GNF113728	1.29	-0.96	-2.95	-1.6	4.99	-0.28	23080	KIAA0241 AVL9: KIAA0241	Y
GNF093513	1.28	-0.31	-3.01	-0.23	2.72	0.04	8484	GALR3 -: galanin receptor 3	Y
GNF103476	1.25	-0.51	-3.68	-1.24	1.99	-0.82	51362	CDC40 EHB3|FLJ10564|MGC102802|PRP17|PRPF17: cell division cycle 40 homolog (yeast)	Y
GNF102355	1.22	-3.71	-4.9	-2.1	5.47	1.09	332	BIRC5 API4|EPR-1: baculoviral IAP repeat-containing 5 (survivin)	Y
GNF098385	1.15	-2.03	-3.13	0.62	-0.13	1.45	4354	MPP1 AAG12|DXS552|DXS552E|EMP55|MRG1|PEMP: membrane protein, palmitoylated 1, 55kDa	Y
GNF099037	0.94	-2.82	-3.76	-0.76	3.6	0.49	58525	WIZ -: widely-interspaced zinc finger motifs	Y
GNF095269	0.84	-0.65	-1.1	0.13	4.05	0.44	84958	SYTL1 FLJ14996|JFC1|SLP1|exophilin-7: synaptotagmin-like 1	Y
GNF104097	0.81	0.79	-3.22	-1.76	1.69	-0.09	10715	LASS1 LAG1|MGC90349|UOG1: LAG1 longevity assurance homolog 1 (S. cerevisiae)	Y
GNF098561	0.79	0.89	-2.35	-0.63	3.34	-0.36	10318	TNIP1 ABIN-1|KIAA0113|NAF1|VAN: TNFAIP3 interacting protein 1	Y
GNF109988	0.77	0.72	-3.29	-0.49	4.01	0.15	638	BIK BBC1|BIP1|BP4|NBK: BCL2-interacting killer (apoptosis-inducing)	Y
GNF104681	0.66	-0.59	-0.56	-0.4	3.09	-1.43	9028	RHBDL1 RHBDL|RRP: rhomboid, veinlet-like 1 (Drosophila)	Y
GNF103322	0.63	-0.03	-1.41	0.53	3.87	-0.78	192666	KRT24 FLJ20261|MGC138169|MGC138173: keratin 24	Y
GNF113712	0.49	-1.59	-1.23	0.35	3.15	0.16	51006	SLC35C2 BA394O2.1|C20orf5|CGI-15|FLJ37039|MGC20633|MGC32079|MGC39183|OVCOV1: solute carrier family 35, member C2	Y
GNF113668	0.48	1.02	-0.46	0.22	4.96	0.68	84548	FAM11A CXorf13|MGC118844|MGC118845: family with sequence similarity 11, member A	Y
GNF106729	0.43	2.24	-1.07	-0.13	4.69	0.86	9229	DLGAP1 DAP-1|DAP-1-ALPHA|DAP-1-BETA|GKAP|MGC88156|SAPAP1|hGKAP: discs, large (Drosophila) homolog-associated protein 1	Y
GNF106406	0.36	0.28	-1.53	0.29	3.05	-0.59	9777	TM9SF4 KIAA0255|dJ836N17.2: transmembrane 9 superfamily protein member 4	Y
GNF101112	0.33	1.19	-3.38	-0.15	2.8	-1.32	130557	ZNF513 FLJ32203|HMFT0656: zinc finger protein 513	Y
GNF107455	0.31	0.62	-4.27	-0.79	2.59	-0.12	90226	UCN2 SRP|UCN-II|UCNI|URP: urocortin 2	Y
GNF113617	0.29	-0.59	-3.33	-0.78	1.8	-1.25	4046	LSP1 WP34|pp52: lymphocyte-specific protein 1	Y
GNF096968	0.24	0.95	-0.82	0.05	3.62	0.26	2621	GAS6 AXLLG|AXSF|DKFZp666G247: growth arrest-specific 6	Y
GNF103776	0.18	-2.4	-7.43	-0.92	7.56	2.31	9493	KIF23 CHO1|KNSL5|MKLP-1|MKLP1: kinesin family member 23	Y
GNF103772	0.08	-0.41	-3.6	-1.15	3.24	0.15	10112	KIF20A MKLP2|RAB6KIFL: kinesin family member 20A	Y
GNF096457	0.06	-2.26	-1.08	0.03	3.26	-0.33	9912	KIAA0672 -: KIAA0672 gene product	Y
GNF114743	0.03	-0.65	-2.29	-1.22	3.6	0.42	79586	CHPF CSS2|FLJ22678: chondroitin polymerizing factor	Y
GNF095840	0.01	0.64	-2.99	0.52	1.17	-0.59	55671	KIAA2010 MSTP033|SMEK1: KIAA2010	Y
