# Supplementary material for: Whole genome functional analysis identifies novel components required for mitotic spindle integrity in human cells
Source: Genome Biol. 2008 Feb 26;9(2):R44. doi: 10.1186/gb-2008-9-2-r44 (PMC2374723; doi:10.1186/gb-2008-9-2-r44)
Supplement: Additional data file 3 — The data table demonstrates all of the OPI clusters along, with calculated values listed. [file gb-2008-9-2-r44-S3.xls]

## Sheet: GO_clusterOpt
TABLE S2 - OPI Clusters (Rines et. al)
			log10-based p-value	Percentage of permutation runs that can produce a better p-value by chance	Minimum correlation coefficient between morphological profiles of the cluster members to the representative profile of the cluster									TruePositiveRate=InCurrentGO/TotalCurrentGO, percentage of genes with known functions in the current GO group that are found in this cluster	FalseDiscoveryRate=1-InCurrentGO/InAnyGO, percentage of genes in this cluster that have no known association with the current GO group.	Number of genes in this cluster that are known to be associated with the current GO group	Total number of genes in the dataset that are annotated under the current GO	Total number of genes in this cluster that has annotations in any GO group	Total number of genes in this cluster
GO/IPR	Type	Description	Log10 P	P_Permute	CorrelationCutoff	MI|MI	Prol|Prol	NR|NR	CS|CS	MN|MN	SI|SI	PPI	TA	TruePositiveRate	FalseDiscoveryRate	InCurrentGO	TotalCurrentGO	InAnyGO	ClusterSize
GO:0004103	MF	choline kinase activity	-5.608	0.02	0.905	0.596	0.728	-0.983	1.157	-1.335	-0.164	N	N	1	0.866667	2	2	15	31
GO:0008091	CC	spectrin	-4.992	0.05	0.323	0.812	0.501	0.181	0.637	-0.635	0.546	Y	N	0.8	0.984496	4	5	258	468
IPR006094	IPR	FAD linked oxidase, N-terminal	-6.397	0.05	0.974	1.158	-0.53	0.953	-0.121	-1.564	0.104	N	N	1	0.666667	2	2	6	11
IPR002054	IPR	DNA polymerase X	-6.763	0.05	0.531	0.687	-0.816	1.408	-0.423	-0.592	-0.19	N	N	1	0.916667	3	3	36	86
IPR010996	IPR	DNA polymerase beta, N-terminal-like	-5.828	0.02	0.665	0.77	-0.485	1.68	-0.7	-0.71	-0.355	N	N	1	0.6	2	2	5	7
GO:0046903	BP	secretion	-4.308	0.05	0.629	-0.25	-1.26	1.39	-1.14	-1.08	-0.09	N	N	0.046875	0.25	3	64	4	14
IPR002884	IPR	Proprotein convertase, P	-4.869	0.05	0.541	-1.69	-0.215	1.045	-0.8	-1.065	-0.56	Y	Y	1	0.857143	2	2	14	31
IPR002059	IPR	Cold-shock protein, DNA-binding	-5.304	0.01	0.965	-1.655	0.504	1.359	0.226	-0.297	-0.137	N	N	1	0.818182	2	2	11	15
IPR000857	IPR	Unconventional myosin/plant kinesin-like protein/non-motor protein conserved region MyTH4	-5.874	0.03	0.619	-2.045	-0.815	0.76	-0.21	-1.005	-0.375	N	N	1	0.714286	2	2	7	8
IPR012858	IPR	DC-STAMP-like	-5.689	0.04	0.731	-0.44	-0.25	0.5	0.39	-0.795	0.615	N	N	1	0.866667	2	2	15	29
GO:0051048	BP	negative regulation of secretion	-6.554	0	0.946	-0.694	-0.171	0.992	0.452	-1.541	0.962	N	N	1	0.88	3	3	25	68
GO:0050709	BP	negative regulation of protein secretion	-5.619	0.04	0.759	-0.085	0.02	0.875	0.605	-1.19	0.69	N	N	1	0.8	2	2	10	12
GO:0016814	MF	hydrolase activity, acting on carbon-nitrogen (but not peptide) bonds, in cyclic amidines	-5.383	0.01	0.548	0.32	0.7	1.14	0.98	-0.9	1.56	N	N	0.285714	0.941176	4	14	68	132
GO:0019239	MF	deaminase activity	-5.708	0	0.548	0.32	0.7	1.14	0.98	-0.9	1.56	N	N	0.333333	0.941176	4	12	68	132
GO:0030316	BP	osteoclast differentiation	-4.783	0.04	0.76	0.132	0.052	0.519	0.24	-1.087	0.31	N	N	0.4	0.8	2	5	10	24
GO:0016212	MF	kynurenine-oxoglutarate transaminase activity	-6.279	0.01	0.718	0.02	0.945	1.675	0.64	-1.04	0.415	N	N	1	0.5	2	2	4	7
GO:0005523	MF	tropomyosin binding	-6.351	0	0.99	-0.901	0.778	1.278	0.416	-1.306	-0.267	N	Y	1	0.333333	2	2	3	4
IPR004934	IPR	Tropomodulin	-6.351	0.02	0.99	-0.901	0.778	1.278	0.416	-1.306	-0.267	N	Y	1	0.333333	2	2	3	4
IPR001187	IPR	Tissue factor	-5.786	0.03	0.708	-0.565	0.36	1.405	0.7	-0.74	-0.47	N	N	1	0.714286	2	2	7	12
IPR008758	IPR	Peptidase S28	-6.467	0.02	0.78	-0.38	-0.5	0.785	0.215	-0.89	-0.135	N	N	1	0.666667	2	2	6	9
IPR005937	IPR	26S proteasome subunit P45	-6.267	0.02	0.929	-0.175	-0.565	1.338	0.567	-1.547	0.381	N	N	0.571429	0.944444	4	7	72	127
IPR004160	IPR	Elongation factor Tu, C-terminal	-5.495	0.01	0.818	-0.17	-0.05	0.86	0.45	-0.98	0	Y	N	0.4	0.666667	2	5	6	8
GO:0016585	CC	chromatin remodeling complex	-5.009	0.03	0.788	-0.01	0.16	1.29	0.96	-1.03	0	N	N	0.166667	0.333333	2	12	3	3
IPR003690	MF	Mitochodrial transcription termination factor-related	-4.961	0.05	0.627	-0.425	0.685	1.425	0.945	-1.03	0.31	N	N	1	0.857143	2	2	14	31
GO:0015833	BP	peptide transport	-5.167	0.04	0.459	-0.299	0.178	0.793	0.421	-0.522	0.126	N	N	0.666667	0.6	2	3	5	13
GO:0046968	BP	peptide antigen transport	-5.643	0.02	0.719	-0.595	0.045	1.385	1.12	-1.03	0.135	N	N	1	0.6	2	2	5	12
GO:0044007	BP	dissemination or transmission of organism from host	-5.643	0.02	0.719	-0.595	0.045	1.385	1.12	-1.03	0.135	N	N	1	0.6	2	2	5	12
GO:0042607	MF	exogenous peptide antigen binding	-5.903	0.02	0.719	-0.595	0.045	1.385	1.12	-1.03	0.135	N	N	1	0.6	2	2	5	12
GO:0046800	BP	enhancement of virulence	-5.643	0.02	0.719	-0.595	0.045	1.385	1.12	-1.03	0.135	N	N	1	0.6	2	2	5	12
GO:0051821	BP	dissemination or transmission of organism from other organism during symbiotic interaction	-5.643	0.02	0.719	-0.595	0.045	1.385	1.12	-1.03	0.135	N	N	1	0.6	2	2	5	12
GO:0009988	BP	cell-cell recognition	-5.643	0.02	0.719	-0.595	0.045	1.385	1.12	-1.03	0.135	N	N	1	0.6	2	2	5	12
GO:0046795	BP	intracellular virion transport	-5.643	0.02	0.719	-0.595	0.045	1.385	1.12	-1.03	0.135	N	N	1	0.6	2	2	5	12
GO:0019089	BP	transmission of virus	-5.643	0.02	0.719	-0.595	0.045	1.385	1.12	-1.03	0.135	N	N	1	0.6	2	2	5	12
GO:0046794	BP	virion transport	-5.643	0.02	0.719	-0.595	0.045	1.385	1.12	-1.03	0.135	N	N	1	0.6	2	2	5	12
GO:0042813	MF	Wnt receptor activity	-5.088	0.02	0.581	-1.16	-0.935	1.68	1.58	-1.47	0.5	Y	N	1	0.818182	2	2	11	16
GO:0015450	MF	protein translocase activity	-5.664	0.01	0.917	-0.954	-0.359	0.952	1.52	-0.772	-0.387	N	N	0.75	0.925	3	4	40	70
IPR006024	MF	Opioid neuropeptide precursor	-5.506	0.04	0.979	-0.564	-0.468	0.641	1.553	-1.276	0.114	N	N	1	0.714286	2	2	7	9
GO:0001515	MF	opioid peptide activity	-5.506	0.04	0.979	-0.564	-0.468	0.641	1.553	-1.276	0.114	N	N	1	0.714286	2	2	7	9
GO:0000038	BP	very-long-chain fatty acid metabolism	-5.703	0.05	0.499	-0.183	0.343	0.745	1.802	-0.385	0.934	N	N	1	0.951613	3	3	62	157
GO:0006307	BP	DNA dealkylation	-5.198	0.05	0.71	-0.225	0.125	0.295	0.985	-0.46	0.285	N	N	1	0.9	2	2	20	40
IPR012151	MF	Protein-tyrosine phosphatase, non-receptor 3/4	-6.121	0.01	0.731	-0.695	0.005	-0.23	0.465	-0.69	-0.5	N	N	1	0.8	2	2	10	14
GO:0016755	MF	transferase activity, transferring amino-acyl groups	-6.351	0	0.972	-0.239	0.237	0.362	1.538	-1.491	-0.407	N	N	1	0.333333	2	2	3	3
GO:0017034	MF	Rap guanyl-nucleotide exchange factor activity	-5.641	0	0.735	0.325	0.795	0.905	0.4	-0.635	-0.3	N	N	1	0.857143	2	2	14	21
IPR001865	MF	Ribosomal protein S2	-5.74	0.01	0.522	0.242	0.347	1.673	0.379	-1.123	-0.281	N	Y	1	0.953125	3	3	64	110
GO:0051537	MF	2 iron, 2 sulfur cluster binding	-4.324	0.04	0.954	0.481	0.14	1.32	0.41	-1.368	-0.984	N	N	0.285714	0.857143	2	7	14	24
GO:0048261	BP	negative regulation of receptor mediated endocytosis	-6.6	0	0.761	0.935	-0.215	0.6	0.815	-0.535	-0.565	N	N	1	0.5	2	2	4	7
GO:0031529	BP	ruffle organization and biogenesis	-7.131	0.01	0.607	0.668	0.038	0.819	0.908	-0.467	-0.595	N	N	1	0.9	3	3	30	83
GO:0030032	BP	lamellipodium biogenesis	-7.097	0.01	0.694	0.475	-0.015	1.145	0.995	-0.435	-0.655	Y	N	1	0	2	2	2	7
GO:0016645	MF	oxidoreductase activity, acting on the CH-NH group of donors	-4.843	0.04	0.911	0.22	-0.601	1.618	0.552	-0.709	-1.08	N	N	0.272727	0.90625	3	11	32	55
GO:0016624	MF	oxidoreductase activity, acting on the aldehyde or oxo group of donors, disulfide as acceptor	-7.126	0	0.993	0.076	-1.085	1.195	1.123	-1.023	-0.286	N	N	1	0.333333	2	2	3	5
IPR001017	MF	Dehydrogenase, E1 component	-6.647	0.03	0.794	0.14	-1.08	0.96	1.115	-1.12	-0.175	N	N	1	0.333333	2	2	3	5
IPR010456	MF	Ribosomal L11 methyltransferase	-5.889	0.02	0.73	0.36	-1.045	0.465	0.68	-1.01	-0.065	N	N	1	0.818182	2	2	11	16
GO:0001960	BP	negative regulation of cytokine and chemokine mediated signaling pathway	-6.046	0	0.739	0.07	-1.165	0.23	0.68	-0.685	-0.17	N	N	1	0.714286	2	2	7	17
GO:0001959	BP	regulation of cytokine and chemokine mediated signaling pathway	-6.046	0	0.739	0.07	-1.165	0.23	0.68	-0.685	-0.17	N	N	1	0.714286	2	2	7	17
IPR003113	MF	Phosphatidylinositol 3-kinase, p85-binding	-5.81	0.05	0.557	0.359	-0.427	0.361	0.586	-0.091	0.183	N	N	0.666667	0.666667	2	3	6	9
IPR010294	MF	ADAM-TS Spacer 1	-5.392	0.02	0.502	0.9	-1.06	0.88	1.01	-0.27	-0.64	N	N	0.285714	0.95	4	14	80	144
IPR002867	MF	Zinc finger, C6HC-type	-4.875	0.05	0.947	0.928	-1.399	0.037	1.333	-0.466	-0.433	N	N	0.333333	0.5	2	6	4	9
IPR001451	MF	Bacterial transferase hexapeptide repeat	-6.05	0	0.982	0.916	-1.025	-0.394	1.188	-1.152	0.466	N	N	1	0.5	2	2	4	6
IPR006595	MF	CTLH, C-terminal to LisH motif	-5.506	0.01	0.966	1.222	-0.988	-0.736	0.905	-0.94	0.536	N	N	1	0.714286	2	2	7	9
IPR001820	MF	Proteinase inhibitor I35, tissue inhibitor of metalloproteinase	-8.247	0	0.639	0.936	-0.095	1.007	0.4	-0.981	1.862	N	N	1	0.625	3	3	8	12
GO:0008191	MF	metalloendopeptidase inhibitor activity	-6.749	0	0.538	0.946	-0.056	0.855	0.107	-0.825	1.356	N	N	0.75	0.842105	3	4	19	35
GO:0001846	MF	opsonin binding	-7.188	0	0.781	0.755	-0.455	0.51	0.62	-0.64	0.44	N	N	1	0.333333	2	2	3	7
GO:0005262	MF	calcium channel activity	-5.829	0.01	0.647	0.78	-0.56	1.29	1.34	-0.85	1.33	N	N	0.25	0.625	3	12	8	19
GO:0015674	BP	di-, tri-valent inorganic cation transport	-5.543	0.01	0.645	0.78	-0.56	1.29	1.34	-0.85	1.33	N	N	0.097561	0.666667	4	41	12	28
GO:0006816	BP	calcium ion transport	-5.948	0.03	0.645	0.78	-0.56	1.29	1.34	-0.85	1.33	N	N	0.111111	0.714286	4	36	14	33
IPR004729	MF	Transient receptor potential channel	-5.652	0.05	0.709	0.925	-0.695	1.305	1.415	-0.905	1.715	Y	N	1	0.666667	2	2	6	10
IPR001064	MF	Beta and gamma crystallin	-5.477	0.01	0.978	-0.268	-1.326	0.656	0.362	-0.817	1.393	N	N	0.2	0.333333	2	10	3	7
GO:0030313	CC	cell envelope	-5.91	0.04	0.715	-0.435	-0.87	0.49	0.01	-0.75	0.52	N	N	1	0.818182	2	2	11	16
GO:0030288	CC	periplasmic space (sensu Proteobacteria)	-5.91	0.04	0.715	-0.435	-0.87	0.49	0.01	-0.75	0.52	N	N	1	0.818182	2	2	11	16
GO:0042597	CC	periplasmic space	-5.91	0.04	0.715	-0.435	-0.87	0.49	0.01	-0.75	0.52	N	N	1	0.818182	2	2	11	16
IPR005336	MF	Protein of unknown function UPF0041	-6.02	0.02	0.701	-0.39	-1.04	0.275	-0.32	-0.92	0.335	N	N	1	0.8	2	2	10	18
GO:0006936	BP	muscle contraction	-5.869	0.05	0.672	0.59	-1.52	0.95	-0.04	-0.96	0.89	N	Y	0.096774	0	3	31	3	6
IPR000988	MF	Ribosomal protein L24E	-5.506	0.01	0.957	0.283	-1.708	0.969	-0.047	-0.432	0.935	N	N	1	0.714286	2	2	7	10
IPR011017	MF	TRASH	-5.506	0.04	0.957	0.283	-1.708	0.969	-0.047	-0.432	0.935	N	N	1	0.714286	2	2	7	10
GO:0000300	CC	peripheral to membrane of membrane fraction	-5.302	0.02	0.616	0.095	-1.85	-0.135	-0.6	-0.695	-0.255	N	N	1	0.888889	2	2	18	27
IPR002097	MF	Profilin/allergen	-6.351	0.01	0.666	0.22	-1.84	1.18	0.465	-0.255	0.06	N	N	1	0.333333	2	2	3	4
IPR005835	MF	Nucleotidyl transferase	-6.228	0.03	0.624	-1.27	-1.575	0.235	-0.625	-0.175	-0.42	N	N	1	0.666667	2	2	6	8
IPR008991	MF	Translation protein SH3-like	-5.652	0.01	0.576	-1.835	-1.895	0.62	0.34	-0.145	0.53	Y	N	1	0.666667	2	2	6	9
IPR002171	MF	Ribosomal protein L2	-5.652	0.03	0.576	-1.835	-1.895	0.62	0.34	-0.145	0.53	Y	N	1	0.666667	2	2	6	9
GO:0006412	BP	protein biosynthesis	-9.476	0	0.782	-0.984	-1.549	0.652	0.75	0.619	0.513	Y	Y	0.140845	0.72973	20	142	74	157
GO:0005842	CC	cytosolic large ribosomal subunit (sensu Eukaryota)	-7.229	0	0.686	-0.836	-1.589	0.399	0.522	0.427	1.078	N	Y	0.777778	0.970833	7	9	240	383
GO:0005830	CC	cytosolic ribosome (sensu Eukaryota)	-12.705	0	0.862	-0.819	-1.43	0.372	0.942	-0.174	1.108	Y	Y	0.666667	0.894737	10	15	95	146
GO:0003735	MF	structural constituent of ribosome	-22.167	0	0.808	-0.619	-1.586	0.556	0.875	-0.216	0.99	Y	Y	0.568182	0.854651	25	44	172	286
GO:0005840	CC	ribosome	-21.929	0	0.816	-0.606	-1.551	0.543	0.879	-0.299	1.035	Y	Y	0.52	0.847953	26	50	171	282
GO:0015935	CC	small ribosomal subunit	-8.849	0	0.813	-0.497	-1.466	0.296	1.044	-0.474	1.097	Y	Y	0.692308	0.953608	9	13	194	322
GO:0005843	CC	cytosolic small ribosomal subunit (sensu Eukaryota)	-9.553	0	0.931	-0.879	-1.227	0.061	1.177	-0.257	1.125	Y	Y	0.833333	0.852941	5	6	34	47
GO:0016283	CC	eukaryotic 48S initiation complex	-9.553	0	0.931	-0.879	-1.227	0.061	1.177	-0.257	1.125	Y	Y	0.833333	0.852941	5	6	34	47
GO:0016282	CC	eukaryotic 43S preinitiation complex	-9.104	0	0.888	-1.001	-1.079	0.315	1.067	-0.473	1.171	N	Y	0.538462	0.917647	7	13	85	139
GO:0000309	MF	nicotinamide-nucleotide adenylyltransferase activity	-6.443	0	0.909	-0.617	-1.127	-0.018	0.941	-0.62	1.441	N	Y	1	0.960526	3	3	76	131
IPR005248	MF	Probable nicotinate-nucleotide adenylyltransferase	-6.443	0	0.909	-0.617	-1.127	-0.018	0.941	-0.62	1.441	N	Y	1	0.960526	3	3	76	131
IPR000851	MF	Ribosomal protein S5	-5.175	0.02	0.659	-0.09	-1.685	0.675	1.235	-0.675	0.95	N	N	1	0.8	2	2	10	17
IPR005324	MF	Ribosomal protein S5, C-terminal	-5.175	0.02	0.659	-0.09	-1.685	0.675	1.235	-0.675	0.95	N	N	1	0.8	2	2	10	17
IPR000642	MF	Peptidase M41	-6.584	0.01	0.587	-0.232	-0.542	-0.043	1.35	-0.615	0.548	N	N	1	0.947368	3	3	57	104
IPR005936	MF	Peptidase M41, FtsH	-5.352	0.05	0.661	-0.21	-0.6	-0.135	1.315	-0.725	0.93	N	Y	1	0.894737	2	2	19	35
IPR010457	MF	Ig-like C2-type	-6.828	0.01	0.756	-0.145	0.19	0.62	2.04	-0.815	1.875	N	N	1	0	2	2	2	3
GO:0008023	CC	transcription elongation factor complex	-7.074	0.01	0.992	-0.937	0.104	-0.388	1.086	-1.11	1.245	N	N	0.666667	0	2	3	2	2
GO:0000049	MF	tRNA binding	-5.211	0.02	0.307	-0.458	0.558	0.334	1.136	-0.584	1.058	Y	N	0.8	0.974026	4	5	154	289
GO:0042403	BP	thyroid hormone metabolism	-5.014	0.05	0.682	-0.66	0.02	0.245	0.845	-0.335	0.535	N	N	1	0.909091	2	2	22	41
IPR001862	MF	Membrane attack complex component/perforin/complement C9	-5.051	0.05	0.398	-1.35	-0.19	-1.11	1.64	-0.66	0.34	Y	N	0.5	0.6	2	4	5	7
IPR008555	MF	Protein of unknown function DUF837	-5.676	0	0.635	-1.23	-0.66	0.14	0.555	-0.21	-0.295	N	N	1	0.846154	2	2	13	25
GO:0007187	BP	G-protein signaling, coupled to cyclic nucleotide second messenger	-6.044	0	0.32	-0.033	-0.289	0.011	-0.054	0.136	-0.195	N	N	0.142857	0.885246	7	49	61	182
IPR007104	MF	Paired-like homeobox	-4.853	0.04	0.45	0.17	-0.706	0.22	-0.281	0.377	-0.216	N	N	0.222222	0.5	2	9	4	9
GO:0003696	MF	satellite DNA binding	-5.27	0.03	0.421	0.72	-0.92	0.825	-0.505	0.625	0.295	N	N	1	0.846154	2	2	13	28
IPR006695	MF	CENP-B, N-terminal DNA-binding	-5.569	0.04	0.327	0.307	-1.203	0.733	-0.57	0.52	0.17	N	N	1	0.960526	3	3	76	128
IPR013650	MF	ATP-grasp	-5.649	0.04	0.929	0.116	-1.755	1.078	-0.367	0.763	0.165	N	Y	1	0.846154	2	2	13	19
GO:0006104	BP	succinyl-CoA metabolism	-5.72	0.01	0.834	-0.116	-1.606	1.292	-0.529	0.477	0.481	Y	N	1	0.967033	3	3	91	197
GO:0000723	BP	telomere maintenance	-4.862	0.05	0.275	-0.13	-0.827	0.02	-0.587	-0.003	0.198	Y	N	0.666667	0.974194	4	6	155	390
IPR011761	MF	ATP-grasp fold	-5.559	0.04	0.699	-0.443	-1.363	0.977	-0.805	0.864	0.77	N	N	0.8	0.982609	4	5	230	374
IPR005480	MF	Carbamoyl-phosphate synthetase large chain, oligomerisation	-5.807	0.03	0.527	-1.31	-1.2	0.475	-1.54	-0.195	0.56	N	N	1	0.75	2	2	8	12
IPR001317	MF	Carbamoyl-phosphate synthase, GATase region	-5.807	0.03	0.527	-1.31	-1.2	0.475	-1.54	-0.195	0.56	N	N	1	0.75	2	2	8	12
IPR006275	MF	Carbamoyl-phosphate synthase, large subunit, glutamine-dependent	-5.807	0.03	0.527	-1.31	-1.2	0.475	-1.54	-0.195	0.56	N	N	1	0.75	2	2	8	12
IPR006274	MF	Carbamoyl-phosphate synthase, small subunit	-5.807	0.03	0.527	-1.31	-1.2	0.475	-1.54	-0.195	0.56	N	N	1	0.75	2	2	8	12
GO:0004086	MF	carbamoyl-phosphate synthase activity	-5.807	0.03	0.527	-1.31	-1.2	0.475	-1.54	-0.195	0.56	N	N	1	0.75	2	2	8	12
GO:0006206	BP	pyrimidine base metabolism	-5.668	0.01	0.527	-1.31	-1.2	0.475	-1.54	-0.195	0.56	N	N	1	0.714286	2	2	7	12
GO:0019856	BP	pyrimidine base biosynthesis	-5.668	0.01	0.527	-1.31	-1.2	0.475	-1.54	-0.195	0.56	N	N	1	0.714286	2	2	7	12
GO:0006526	BP	arginine biosynthesis	-5.668	0.05	0.527	-1.31	-1.2	0.475	-1.54	-0.195	0.56	N	N	1	0.714286	2	2	7	12
IPR005483	MF	Carbamoyl-phosphate synthetase large chain	-5.807	0.03	0.527	-1.31	-1.2	0.475	-1.54	-0.195	0.56	N	N	1	0.75	2	2	8	12
IPR005481	MF	Carbamoyl-phosphate synthetase large chain, N-terminal	-5.807	0.03	0.527	-1.31	-1.2	0.475	-1.54	-0.195	0.56	N	N	1	0.75	2	2	8	12
IPR011607	MF	MGS-like	-5.807	0.05	0.527	-1.31	-1.2	0.475	-1.54	-0.195	0.56	N	N	1	0.75	2	2	8	12
IPR002474	MF	Carbamoyl-phosphate synthase, small chain	-5.807	0.03	0.527	-1.31	-1.2	0.475	-1.54	-0.195	0.56	N	N	1	0.75	2	2	8	12
IPR011527	MF	ABC transporter, transmembrane region, type 1	-5.721	0.04	0.358	-1.19	0	0.53	-1.4	-0.07	0.26	N	N	0.4	0.974468	6	15	235	433
GO:0001948	MF	glycoprotein binding	-5.088	0.03	0.371	-1.81	0.045	-0.79	-2.655	-0.48	-0.505	N	N	1	0.818182	2	2	11	20
IPR006861	MF	Hyaluronan/mRNA binding protein	-6.235	0	0.706	-0.2	0.45	0.21	-0.665	-0.25	0.085	N	N	1	0.777778	2	2	9	25
IPR000379	MF	Esterase/lipase/thioesterase	-4.936	0.05	0.979	-0.731	1.497	0.839	-0.992	-0.723	0.11	N	N	0.153846	0	2	13	2	2
IPR000585	MF	Hemopexin	-5.699	0.04	0.709	0.09	1.16	1	-0.55	-0.37	-0.03	N	N	0.142857	0.75	3	21	12	26
IPR003884	MF	Factor I membrane attack complex	-6.766	0	0.986	0.084	1.647	0.449	-1.218	-0.74	-0.222	N	N	1	0.333333	2	2	3	4
IPR003265	MF	HhH-GPD	-5.543	0.04	0.717	-0.115	1.025	0.47	-0.255	-1.01	-0.31	N	N	1	0.846154	2	2	13	18
IPR010513	MF	Ribonuclease 2-5A	-7.714	0	0.892	0.24	0.815	0.925	0.215	-0.845	0.445	N	N	1	0	2	2	2	2
IPR011595	MF	Tetratricopeptide-related region	-5.581	0.04	0.533	0.93	1.585	2.03	0.545	-0.595	1.305	N	Y	1	0.714286	2	2	7	9
IPR009133	MF	Trace amine receptor 1	-5.45	0.05	0.639	-0.725	-0.185	0.12	-0.62	-1.265	0.29	N	N	1	0.894737	2	2	19	35
GO:0006383	BP	transcription from RNA polymerase III promoter	-5.048	0.05	0.789	-0.39	0.68	1.28	0.31	-0.71	0.74	N	N	0.117647	0	2	17	2	6
IPR008068	MF	E-class P450, CYP2B	-6.576	0.01	0.777	-0.6	0.25	0.805	-0.585	-0.81	0.18	Y	Y	1	0.666667	2	2	6	19
IPR013684	MF	Miro-like	-4.869	0.04	0.606	-0.48	0.36	1.855	-0.755	-1.34	0.435	N	N	1	0.857143	2	2	14	28
IPR007582	MF	WD40 associated region in TFIID subunit	-5.052	0.05	0.643	-0.305	-0.215	1.315	-0.635	-0.87	0.365	N	N	1	0.894737	2	2	19	35
GO:0050803	BP	regulation of synapse structure and function	-5.266	0.01	0.729	-0.38	0.67	1.13	-1.18	-1.13	-0.02	Y	N	0.4	0.333333	2	5	3	5
GO:0005159	MF	insulin-like growth factor receptor binding	-5.009	0.05	0.729	-0.38	0.67	1.13	-1.18	-1.13	-0.02	Y	N	0.285714	0.5	2	7	4	7
GO:0045664	BP	regulation of neuron differentiation	-5.647	0.04	0.729	-0.75	0.68	1.4	-1.58	-1.19	0.24	Y	N	0.5	0.333333	2	4	3	5
IPR000308	MF	14-3-3 protein	-5.812	0.03	0.729	-0.75	0.68	1.4	-1.58	-1.19	0.24	Y	N	0.285714	0.333333	2	7	3	5
IPR000426	MF	Proteasome alpha-subunit	-5.288	0.05	0.692	-1.67	0.59	0.58	-1.03	-1.14	0.16	N	N	0.285714	0.666667	2	7	6	10
IPR006408	MF	Calcium-translocating P-type ATPase, PMCA-type	-5.704	0.02	0.974	-1.371	1.052	0.881	0.481	-1.002	-0.041	Y	N	1	0.866667	2	2	15	27
IPR000092	MF	Polyprenyl synthetase	-5.501	0.01	0.653	-0.905	1.39	0.595	1.085	-0.705	0.305	Y	N	1	0.777778	2	2	9	15
IPR011042	MF	TolB, C-terminal	-7.427	0.02	0.825	-0.665	0.755	0.16	0.43	-1.175	0.3	Y	N	1	0	2	2	2	2
IPR004895	MF	Prenylated rab acceptor PRA1	-7.117	0	0.81	-0.8	1.125	0.08	-0.005	-0.755	0.39	N	N	1	0.333333	2	2	3	5
GO:0005588	CC	collagen type V	-5.636	0.03	0.959	-0.602	1.709	-0.523	0.123	-1.121	0.414	N	N	1	0.875	2	2	16	27
IPR008025	MF	PKC-activated phosphatase-1 inhibitor	-5.415	0.03	0.77	-0.22	0.91	-0.56	-0.01	-0.24	0.51	N	N	0.5	0.777778	2	4	9	10
GO:0016920	MF	pyroglutamyl-peptidase activity	-5.36	0.04	0.932	-1.64	0.825	-0.723	0.874	0.084	0.581	N	N	1	0.866667	2	2	15	26
IPR000842	MF	Phosphoribosyl pyrophosphate synthetase	-6.733	0.02	0.998	-1.98	0.883	0.274	0.274	0.274	0.274	N	N	1	0.6	2	2	5	7
GO:0016979	MF	lipoate-protein ligase activity	-6.733	0.02	0.998	-1.98	0.883	0.274	0.274	0.274	0.274	N	N	1	0.6	2	2	5	7
GO:0016978	MF	lipoate-protein ligase B activity	-6.733	0.02	0.998	-1.98	0.883	0.274	0.274	0.274	0.274	N	N	1	0.6	2	2	5	7
IPR010122	MF	Hydroxymethylglutaryl-CoA synthase	-5.574	0.02	0.981	-1.903	1.104	0.2	0.2	0.2	0.2	Y	N	1	0.888889	2	2	18	26
IPR008260	MF	Hydroxymethylglutaryl-coenzyme A synthase	-5.574	0.02	0.981	-1.903	1.104	0.2	0.2	0.2	0.2	Y	N	1	0.888889	2	2	18	26
IPR000590	MF	Hydroxymethylglutaryl-coenzyme A synthase, active site	-5.574	0.02	0.981	-1.903	1.104	0.2	0.2	0.2	0.2	Y	N	1	0.888889	2	2	18	26
GO:0004421	MF	hydroxymethylglutaryl-CoA synthase activity	-5.574	0.02	0.981	-1.903	1.104	0.2	0.2	0.2	0.2	Y	N	1	0.888889	2	2	18	26
IPR013528	MF	Hydroxymethylglutaryl-coenzyme A synthase, N-terminal	-5.574	0.02	0.981	-1.903	1.104	0.2	0.2	0.2	0.2	Y	N	1	0.888889	2	2	18	26
IPR013746	MF	Hydroxymethylglutaryl-coenzyme A synthase C terminal	-5.574	0.02	0.981	-1.903	1.104	0.2	0.2	0.2	0.2	Y	N	1	0.888889	2	2	18	26
IPR005946	MF	Ribose-phosphate pyrophosphokinase	-7.858	0	0.752	-1.465	0.694	0	0	0	0	N	N	1	0.884615	3	3	26	46
GO:0004749	MF	ribose phosphate diphosphokinase activity	-7.858	0	0.752	-1.465	0.694	0	0	0	0	N	N	1	0.884615	3	3	26	46
IPR000836	MF	Phosphoribosyltransferase	-7.858	0	0.752	-1.465	0.694	0	0	0	0	N	N	1	0.884615	3	3	26	46
IPR008976	MF	Lipase/lipooxygenase, PLAT/LH2	-6.921	0.02	0.81	-1.29	0.69	0	0	0	0	N	N	0.272727	0.7	3	11	10	15
IPR001024	MF	Lipoxygenase, LH2	-6.921	0.02	0.81	-1.29	0.69	0	0	0	0	N	N	0.272727	0.7	3	11	10	15
GO:0016778	MF	diphosphotransferase activity	-6.677	0	0.695	-1.408	0.631	-0.115	-0.294	-0.011	-0.101	N	N	0.75	0.925	3	4	40	75
GO:0016408	MF	C-acyltransferase activity	-5.062	0.05	0.645	-2.04	0.24	0.34	-0.8	-0.38	-0.85	Y	N	0.285714	0.5	2	7	4	5
IPR003613	MF	U box	-5.894	0.02	0.465	-0.926	1.284	0.014	-0.876	-0.088	-0.046	N	N	1	0.947368	3	3	57	100
IPR008262	MF	Lipase, active site	-6.698	0	0.815	-0.99	1.03	0	0	0	0	N	N	0.25	0.7	3	12	10	19
GO:0016042	BP	lipid catabolism	-4.696	0.02	0.815	-0.99	1.03	0	0	0	0	N	Y	0.066667	0.666667	3	45	9	20
GO:0016789	MF	carboxylic ester hydrolase activity	-4.67	0.04	0.815	-0.99	1.03	0	0	0	0	N	N	0.052632	0.7	3	57	10	21
GO:0016298	MF	lipase activity	-5.172	0.04	0.815	-0.99	1.03	0	0	0	0	N	N	0.076923	0.7	3	39	10	21
GO:0004806	MF	triacylglycerol lipase activity	-5.445	0.03	0.844	-1.08	1.01	0	0	0	0	N	N	0.4	0.666667	2	5	6	8
IPR000734	MF	Lipase	-9.574	0	0.844	-1.08	1.01	0	0	0	0	N	N	1	0.571429	3	3	7	10
IPR002331	MF	Pancreatic lipase	-7.143	0.01	0.922	-1.185	0.85	0	0	0	0	N	N	1	0.333333	2	2	3	3
GO:0030031	BP	cell projection biogenesis	-5.694	0.03	0.081	-1.404	1.098	-0.557	-0.434	-0.302	-0.263	N	N	1	0.974874	5	5	199	468
GO:0030030	BP	cell projection organization and biogenesis	-5.694	0.04	0.081	-1.404	1.098	-0.557	-0.434	-0.302	-0.263	N	N	1	0.974874	5	5	199	468
GO:0030035	BP	microspike biogenesis	-6.089	0	0.731	-1.36	1.65	-0.66	0.065	-0.465	0.18	N	N	1	0.333333	2	2	3	4
GO:0046847	BP	filopodium formation	-6.089	0	0.731	-1.36	1.65	-0.66	0.065	-0.465	0.18	N	N	1	0.333333	2	2	3	4
GO:0043088	BP	regulation of Cdc42 GTPase activity	-6.089	0	0.731	-1.36	1.65	-0.66	0.065	-0.465	0.18	N	N	1	0.333333	2	2	3	4
GO:0003810	MF	protein-glutamine gamma-glutamyltransferase activity	-6.421	0	0.74	-0.27	1.23	0	0	0	0	N	N	0.6	0.921053	3	5	38	78
GO:0018149	BP	peptide cross-linking	-5.708	0.03	0.997	-0.803	1.999	-0.299	-0.299	-0.299	-0.299	N	N	0.4	0.5	2	5	4	6
IPR002931	MF	Transglutaminase-like	-5.807	0.02	0.997	-0.803	1.999	-0.299	-0.299	-0.299	-0.299	N	N	0.333333	0.5	2	6	4	6
IPR001102	MF	Protein-glutamine gamma-glutamyltransferase	-5.983	0.01	0.997	-0.803	1.999	-0.299	-0.299	-0.299	-0.299	N	N	0.4	0.5	2	5	4	6
GO:0016529	CC	sarcoplasmic reticulum	-5.04	0.04	0.742	-0.77	1.49	-0.34	0.23	-0.23	-0.56	N	N	0.4	0.75	2	5	8	11
GO:0016528	CC	sarcoplasm	-5.04	0.04	0.742	-0.77	1.49	-0.34	0.23	-0.23	-0.56	N	N	0.4	0.75	2	5	8	11
IPR008985	MF	Concanavalin A-like lectin/glucanase	-5.954	0	0.586	-1.57	1.46	-0.77	0.44	0.1	-0.73	N	Y	0.12	0.25	3	25	4	7
IPR013320	MF	Concanavalin A-like lectin/glucanase, subgroup	-6.191	0.01	0.586	-1.57	1.46	-0.77	0.44	0.1	-0.73	N	N	0.142857	0.25	3	21	4	7
IPR001100	MF	Pyridine nucleotide-disulphide oxidoreductase, class I	-4.783	0.04	0.448	-0.958	0.766	0.044	0.074	0.486	-0.522	Y	N	1	0.983957	3	3	187	325
GO:0046332	MF	SMAD binding	-5.985	0.01	0.716	-1.135	1.5	-0.265	-0.215	0.28	-0.59	N	N	1	0.6	2	2	5	5
GO:0009086	BP	methionine biosynthesis	-6.57	0	0.811	-0.48	1.72	-0.12	-0.275	0.245	-0.68	N	N	1	0.333333	2	2	3	3
GO:0008705	MF	methionine synthase activity	-7.319	0.01	0.991	-0.666	1.821	-0.424	-0.635	0.523	-0.619	N	N	1	0.333333	2	2	3	7
GO:0042084	MF	5-methyltetrahydrofolate-dependent methyltransferase activity	-7.319	0.01	0.991	-0.666	1.821	-0.424	-0.635	0.523	-0.619	N	N	1	0.333333	2	2	3	7
IPR003759	MF	Methionine synthase, B12-binding module, cap	-7.319	0.01	0.991	-0.666	1.821	-0.424	-0.635	0.523	-0.619	N	N	1	0.333333	2	2	3	7
GO:0009067	BP	aspartate family amino acid biosynthesis	-5.901	0	0.945	-0.595	1.719	-0.007	-0.674	0.533	-0.976	N	N	0.428571	0.892857	3	7	28	70
IPR001951	MF	Histone H4	-6.351	0.04	0.586	-0.525	1.915	0.355	-0.75	0.92	-0.865	N	N	1	0.333333	2	2	3	4
IPR006166	MF	ERCC4	-6.148	0.02	0.73	-0.055	0.69	-0.77	-0.93	0.24	-0.975	N	N	1	0.714286	2	2	7	8
IPR000793	MF	ATPase, F1/V1/A1 complex, alpha/beta subunit, C-terminal	-6.351	0	0.781	-0.19	1.965	-0.81	-0.42	0.76	-1.265	N	N	1	0.333333	2	2	3	3
GO:0005506	MF	iron ion binding	-4.942	0.04	0.862	0.318	1.769	-0.539	0.124	-0.653	-1.019	N	N	0.086538	0.908163	9	104	98	160
IPR000971	MF	Globin	-6.17	0.02	0.868	-0.285	1.865	-0.292	0.062	-0.206	-1.144	N	N	0.8	0.97546	4	5	163	274
GO:0015671	BP	oxygen transport	-6.057	0.02	0.868	-0.285	1.865	-0.292	0.062	-0.206	-1.144	N	N	0.8	0.96875	4	5	128	274
GO:0005344	MF	oxygen transporter activity	-6.17	0.02	0.868	-0.285	1.865	-0.292	0.062	-0.206	-1.144	N	N	0.8	0.97546	4	5	163	274
GO:0015669	BP	gas transport	-6.057	0.02	0.868	-0.285	1.865	-0.292	0.062	-0.206	-1.144	N	N	0.8	0.96875	4	5	128	274
IPR012292	MF	Globin-related	-6.17	0.02	0.868	-0.285	1.865	-0.292	0.062	-0.206	-1.144	N	N	0.8	0.97546	4	5	163	274
IPR005301	MF	Mob1/phocein	-5.778	0.01	0.863	-0.558	1.876	-0.311	0.279	-0.352	-0.933	N	Y	0.8	0.984733	4	5	262	459
IPR008734	MF	Phosphorylase kinase alphabeta	-5.142	0.05	0.95	-0.672	1.685	-1.112	0.581	-0.34	-0.142	N	N	1	0.923077	2	2	26	47
IPR009102	MF	Telomeric-repeat binding factor, dimerisation	-5.425	0.01	0.707	-0.04	0.745	-0.75	0.355	-0.155	-0.48	Y	N	1	0.904762	2	2	21	33
IPR003950	MF	ELK potassium channel	-7.502	0	0.791	0.17	1.235	-0.585	0.825	-0.41	-0.725	N	N	1	0	2	2	2	5
GO:0019825	MF	oxygen binding	-6.634	0	0.779	0.251	1.211	-0.186	0.701	-0.283	-1.693	N	Y	0.368421	0.966981	7	19	212	366
GO:0003917	MF	DNA topoisomerase type I activity	-5.731	0.05	0.939	0.392	0.358	-0.293	1.171	0.169	-1.798	N	N	1	0.833333	2	2	12	17
IPR002473	MF	Small chemokine, C-X-C/Interleukin 8	-4.957	0.03	0.348	0.048	0.134	0.237	0.299	-0.182	-0.889	Y	N	0.444444	0.961905	4	9	105	184
IPR008197	MF	Whey acidic protein, core region	-7.436	0	0.815	-0.131	0.426	1.079	0.046	0.435	-1.856	N	N	0.388889	0.960227	7	18	176	302
IPR000257	MF	Uroporphyrinogen decarboxylase (URO-D)	-5.332	0.01	0.577	-0.45	0.22	0.06	-0.63	0.24	-1.975	N	N	1	0.8	2	2	10	16
IPR004023	MF	Mago nashi protein	-5.107	0.04	0.562	-0.11	0.275	-0.315	-0.13	0.355	-2.135	Y	N	1	0.875	2	2	16	29
IPR003894	MF	TAFH/NHR1	-4.893	0.05	0.59	0.402	0.234	0.004	0.504	0.824	-0.694	N	N	0.5	0.846154	2	4	13	26
GO:0004991	MF	parathyroid hormone receptor activity	-6.387	0.02	0.613	-0.78	0.2	-0.745	0.43	1.04	-1.425	N	N	1	0.333333	2	2	3	6
GO:0019079	BP	viral genome replication	-5.12	0.03	0.933	-0.27	-0.289	-0.232	1.396	0.85	-1.456	N	N	0.2	0	2	10	2	4
IPR003655	MF	KRAB-related	-6.567	0	0.896	0.427	-0.645	1.265	0.394	0.176	-1.617	N	N	0.6	0.823529	3	5	17	33
IPR003338	MF	AAA ATPase VAT, N-terminal	-5.828	0	0.436	-1.84	-1.515	1.015	-0.82	-0.835	-2.405	N	N	1	0.6	2	2	5	6
GO:0046470	BP	phosphatidylcholine metabolism	-6.038	0.03	0.728	-0.79	0.22	0.45	0.825	-0.615	-0.92	N	N	1	0.666667	2	2	6	10
GO:0006656	BP	phosphatidylcholine biosynthesis	-6.038	0.03	0.728	-0.79	0.22	0.45	0.825	-0.615	-0.92	N	N	1	0.666667	2	2	6	10
IPR006068	MF	ATPase, P-type cation-transporter, C-terminal	-4.411	0.05	0.492	-0.415	0.268	0.433	0.426	-0.258	-0.38	N	N	0.444444	0.981221	4	9	213	366
GO:0006612	BP	protein targeting to membrane	-5.429	0.01	0.986	-1.1	0.456	1.374	0.531	-0.074	-1.186	N	N	0.25	0	2	8	2	2
GO:0045047	BP	protein targeting to ER	-5.876	0.02	0.986	-1.1	0.456	1.374	0.531	-0.074	-1.186	N	N	0.4	0	2	5	2	2
GO:0006613	BP	cotranslational protein targeting to membrane	-5.876	0.02	0.986	-1.1	0.456	1.374	0.531	-0.074	-1.186	N	N	0.4	0	2	5	2	2
IPR009061	MF	Putative DNA binding	-6.09	0.02	0.751	0.16	1.3	1.66	0.6	0.24	-1.26	N	N	0.222222	0	2	9	2	2
IPR001283	MF	Allergen V5/Tpx-1 related	-5.8	0	0.892	-0.452	1.299	0.698	0.319	-0.306	-1.558	N	N	0.5	0.966942	4	8	121	208
IPR002413	MF	Ves allergen	-6.733	0	0.93	-0.796	1.222	0.804	0.231	0.013	-1.474	N	N	1	0.946429	3	3	56	88
IPR010625	MF	CHCH	-7.165	0	0.947	-0.802	1.084	1.106	0.437	-0.69	-1.136	N	N	1	0.928571	3	3	42	78
IPR004038	MF	Ribosomal protein L7Ae/L30e/S12e/Gadd45	-5.496	0.02	0.95	-1.029	1.234	1.129	0.065	-0.415	-0.984	N	N	0.333333	0.90625	3	9	32	57
IPR004127	MF	Prefoldin alpha-like	-6.339	0.04	0.632	-0.247	0.99	1.08	-0.334	-0.238	-0.372	N	N	1	0.961538	3	3	78	130
IPR001740	MF	EMR1 hormone receptor	-5.456	0.03	0.956	-0.512	0.708	1.666	-0.561	-0.263	-1.039	N	Y	1	0.75	2	2	8	11
GO:0016499	MF	orexin receptor activity	-7.404	0	0.765	-0.94	-0.04	0.785	-1.015	-0.71	-1.275	N	N	1	0	2	2	2	3
IPR000204	MF	Orexin receptor	-7.404	0	0.765	-0.94	-0.04	0.785	-1.015	-0.71	-1.275	N	N	1	0	2	2	2	3
IPR005814	MF	Aminotransferase class-III	-5.299	0.05	0.625	0.11	0.445	1.19	-0.82	0.04	-0.675	N	N	1	0.866667	2	2	15	19
IPR002372	MF	Pyrrolo-quinoline quinone	-6.441	0.05	0.684	0.795	0.94	1.17	-0.555	-0.01	-0.5	N	N	1	0.6	2	2	5	7
IPR004172	MF	L27	-5.874	0.05	0.54	0.55	0.24	-0.17	-2.71	-0.31	-2.28	N	Y	0.666667	0.333333	2	3	3	3
GO:0004385	MF	guanylate kinase activity	-5.572	0.01	0.54	0.55	0.24	-0.17	-2.71	-0.31	-2.28	N	N	0.25	0.333333	2	8	3	3
IPR002348	MF	Interleukin 1/heparin-binding growth factor	-5.351	0.01	0.69	-0.02	0.08	-1.11	-2.35	0.56	-2.68	N	N	0.153846	0	2	13	2	2
IPR008996	MF	Cytokine, IL-1 related	-4.985	0.04	0.69	-0.02	0.08	-1.11	-2.35	0.56	-2.68	N	N	0.105263	0	2	19	2	2
IPR012890	MF	GC-rich sequence DNA-binding factor-like	-5.657	0.03	0.672	0.185	0.62	0.02	-0.77	0.845	-1.195	N	N	1	0.818182	2	2	11	16
IPR002151	MF	Kinesin light chain	-6.575	0.03	0.59	0.538	0.741	-0.326	-0.426	0.968	-0.658	N	N	1	0.948276	3	3	58	93
IPR003594	MF	ATP-binding region, ATPase-like	-5.643	0.04	0.923	0.57	1.433	-0.415	-0.412	0.303	-1.479	N	N	0.428571	0.896552	3	7	29	45
GO:0008502	MF	melatonin receptor activity	-5.243	0.04	0.655	0.285	0.47	-0.12	-0.28	-0.18	-1.175	N	N	1	0.913043	2	2	23	47
IPR000025	MF	Melatonin receptor	-5.243	0.04	0.655	0.285	0.47	-0.12	-0.28	-0.18	-1.175	N	N	1	0.913043	2	2	23	47
GO:0007269	BP	neurotransmitter secretion	-5.231	0.01	0.527	0.489	0.296	0.361	-0.2	-0.02	-0.532	N	N	0.25	0.842105	3	12	19	47
GO:0045055	BP	regulated secretory pathway	-4.768	0.04	0.501	0.334	0.202	0.308	-0.161	-0.009	-0.525	N	N	0.222222	0.935484	4	18	62	175
IPR000450	MF	5-Hydroxytryptamine 1F receptor	-5.306	0.04	0.627	0.105	-0.565	-0.05	-0.58	-0.36	-1.25	N	N	1	0.916667	2	2	24	46
GO:0030199	BP	collagen fibril organization	-5.921	0.03	0.618	0.535	-0.885	0.18	-1.645	-0.735	-1.165	N	N	1	0.666667	2	2	6	19
IPR008343	MF	MAP kinase phosphatase	-4.595	0.03	0.493	1.105	0.69	0.63	-1.17	-0.975	-0.025	N	N	1	0.894737	2	2	19	46
GO:0017017	MF	MAP kinase phosphatase activity	-4.595	0.03	0.493	1.105	0.69	0.63	-1.17	-0.975	-0.025	N	N	1	0.894737	2	2	19	46
IPR011257	MF	DNA glycosylase	-6.944	0	0.773	0.365	0.61	-0.075	-0.93	-0.835	-0.285	Y	N	1	0.5	2	2	4	7
GO:0030297	MF	transmembrane receptor protein tyrosine kinase activator activity	-5.708	0.05	0.941	0.308	1.196	0.089	-1.563	-0.731	0.7	Y	N	1	0.866667	2	2	15	30
GO:0030296	MF	protein tyrosine kinase activator activity	-5.708	0.05	0.941	0.308	1.196	0.089	-1.563	-0.731	0.7	Y	N	1	0.866667	2	2	15	30
GO:0006011	BP	UDP-glucose metabolism	-5.512	0.03	0.65	0.275	1.26	-0.11	-0.54	0.06	0.325	N	N	1	0.818182	2	2	11	26
IPR001977	MF	Dephospho-CoA kinase	-5.438	0.01	0.653	0.48	1.345	-0.13	-0.495	0.325	0.385	N	N	1	0.894737	2	2	19	36
GO:0004238	MF	meprin A activity	-5.216	0.03	0.7	-0.025	1.175	-0.345	-0.83	-0.325	-0.19	N	N	1	0.92	2	2	25	41
IPR008294	MF	Peptidase M12A, meprin alpha subunit	-5.216	0.03	0.7	-0.025	1.175	-0.345	-0.83	-0.325	-0.19	N	N	1	0.92	2	2	25	41
IPR013520	MF	Exonuclease, RNase T and DNA polymerase III	-5.678	0.03	0.63	0.453	1.221	-0.151	-0.558	0.089	-0.079	N	N	0.5	0.94	3	6	50	111
IPR006055	MF	Exonuclease	-5.678	0.03	0.63	0.453	1.221	-0.151	-0.558	0.089	-0.079	N	N	0.5	0.94	3	6	50	111
IPR000566	MF	Lipocalin-related protein and Bos/Can/Equ allergen	-4.75	0.02	0.98	1.011	1.158	-0.948	-1.293	-0.141	0.213	N	N	0.125	0.5	2	16	4	4
IPR011038	MF	Calycin-like	-4.634	0.05	0.98	1.011	1.158	-0.948	-1.293	-0.141	0.213	N	N	0.125	0.5	2	16	4	4
IPR001619	MF	Sec1-like protein	-6.325	0	0.88	0.727	1.129	-0.144	-1.738	-0.266	0.29	N	N	1	0.930233	3	3	43	74
IPR003016	MF	2-oxo acid dehydrogenase, lipoyl-binding site	-5.94	0.03	0.765	0.19	0.46	-0.07	-1.16	0.02	-0.12	N	N	0.285714	0.333333	2	7	3	6
GO:0042375	BP	quinone cofactor metabolism	-5.793	0	0.952	1.113	0.978	-0.178	-1.626	0.065	-0.352	N	N	1	0.666667	2	2	6	13
GO:0006743	BP	ubiquinone metabolism	-5.793	0	0.952	1.113	0.978	-0.178	-1.626	0.065	-0.352	N	N	1	0.666667	2	2	6	13
GO:0045426	BP	quinone cofactor biosynthesis	-5.793	0	0.952	1.113	0.978	-0.178	-1.626	0.065	-0.352	N	N	1	0.666667	2	2	6	13
GO:0006744	BP	ubiquinone biosynthesis	-5.793	0	0.952	1.113	0.978	-0.178	-1.626	0.065	-0.352	N	N	1	0.666667	2	2	6	13
IPR001461	MF	Peptidase A1, pepsin	-4.927	0.02	0.947	0.678	0.907	-0.656	-1.684	0.667	0.087	N	N	0.666667	0.8	2	3	10	15
GO:0004194	MF	pepsin A activity	-4.927	0.02	0.947	0.678	0.907	-0.656	-1.684	0.667	0.087	N	N	0.666667	0.8	2	3	10	15
IPR012848	MF	Propeptide, peptidase A1	-6.279	0.01	0.987	0.532	0.84	-0.868	-1.583	0.831	0.247	N	N	1	0.5	2	2	4	4
GO:0004190	MF	aspartic-type endopeptidase activity	-7.44	0	0.951	0.572	0.637	-0.714	-1.705	0.847	0.363	N	N	0.75	0.727273	3	4	11	16
IPR000941	MF	Enolase	-5.769	0.04	0.72	0.76	-0.18	-0.94	-0.47	0.25	0.09	N	N	0.666667	0.75	2	3	8	12
GO:0000015	CC	phosphopyruvate hydratase complex	-7.703	0	0.86	0.645	-0.19	-1.06	-0.6	-0.02	0.085	N	N	1	0	2	2	2	2
GO:0004634	MF	phosphopyruvate hydratase activity	-7.693	0	0.86	0.645	-0.19	-1.06	-0.6	-0.02	0.085	N	N	1	0	2	2	2	2
IPR012343	MF	Glycoside transferase, six-hairpin, subgroup	-4.987	0.05	0.639	0.63	0.665	-0.87	0.265	0.34	0.18	N	N	1	0.935484	2	2	31	42
IPR003334	MF	Latrophilin, C-terminal	-5.703	0.02	0.616	1.24	1.125	-1.31	-0.155	0	-0.075	Y	N	1	0.75	2	2	8	12
IPR001708	MF	60 kDa inner membrane insertion protein	-5.767	0.02	0.96	1.549	0.639	-1.284	-0.541	0.123	-0.487	N	Y	1	0.866667	2	2	15	26
IPR003096	MF	SM22/calponin	-5.959	0.01	0.936	1.352	1.167	-0.586	-0.978	-0.314	-0.641	N	N	0.3	0.875	3	10	24	47
GO:0005253	MF	anion channel activity	-5.667	0.03	0.868	1.92	1.07	0	0	0	0	N	N	0.2	0	2	10	2	2
GO:0008509	MF	anion transporter activity	-4.677	0.05	0.868	1.92	1.07	0	0	0	0	N	N	0.068966	0	2	29	2	2
GO:0005254	MF	chloride channel activity	-6.144	0.03	1	1.739	0.699	-0.61	-0.61	-0.61	-0.61	N	N	0.333333	0	2	6	2	2
IPR001807	MF	Cl- channel, voltage gated	-7.285	0	1	1.759	0.662	-0.605	-0.605	-0.605	-0.605	N	N	1	0	2	2	2	2
GO:0005247	MF	voltage-gated chloride channel activity	-6.542	0	1	1.759	0.662	-0.605	-0.605	-0.605	-0.605	N	N	0.5	0	2	4	2	2
IPR000644	MF	CBS	-6.109	0	1	1.759	0.662	-0.605	-0.605	-0.605	-0.605	N	N	0.333333	0	2	6	2	2
IPR001876	MF	Zinc finger, RanBP2-type	-6.848	0	0.107	2.32	1.06	-0.24	-0.75	-0.95	-0.14	N	N	0.833333	0.955357	5	6	112	219
GO:0005640	CC	nuclear outer membrane	-6.02	0.01	0.649	1.185	1.07	0.035	0.53	-0.4	-0.265	N	N	1	0.75	2	2	8	13
GO:0030162	BP	regulation of proteolysis	-6.601	0.01	0.779	1.381	0.434	0.022	0.394	-1.476	-0.755	N	N	0.625	0.967105	5	8	152	395
IPR000454	MF	ATPase, F0 complex, subunit C	-5.679	0.02	0.576	1.455	0.52	0.38	-0.045	-0.68	-1.255	N	N	1	0.714286	2	2	7	10
IPR002645	MF	Sulfate transporter/antisigma-factor antagonist STAS	-5.399	0.03	0.336	1.622	-0.011	-0.136	0.33	0.398	-0.83	Y	N	1	0.958333	3	3	72	124
IPR001902	MF	Sulphate anion transporter	-5.399	0.05	0.336	1.622	-0.011	-0.136	0.33	0.398	-0.83	N	N	1	0.958333	3	3	72	124
IPR011547	MF	Sulphate transporter	-6.93	0	0.361	1.255	0.108	-0.245	0.182	0.38	-1.075	N	N	1	0.963964	4	4	111	199
GO:0050679	BP	positive regulation of epithelial cell proliferation	-6.838	0.04	0.758	-0.005	-0.54	-1.195	-0.295	-0.35	-1.64	N	N	1	0.333333	2	2	3	3
IPR001650	MF	Helicase, C-terminal	-5.279	0.05	0.485	0.73	0.05	-1.15	-0.09	0.56	-0.5	N	Y	0.130435	0.946746	9	69	169	304
IPR013289	MF	Eight-Twenty-One	-5.601	0	0.637	0.85	-0.145	-0.55	0.19	1.105	-0.955	N	N	1	0.8	2	2	10	14
IPR002213	MF	UDP-glucuronosyl/UDP-glucosyltransferase	-5.103	0.05	0.884	1.006	0.257	-1.014	-0.184	1.163	-1.227	N	N	0.444444	0.967742	4	9	124	220
GO:0051090	BP	regulation of transcription factor activity	-6.688	0	0.389	0.877	-0.25	-0.932	-0.631	0.677	-0.866	Y	Y	0.625	0.9375	5	8	80	179
GO:0051091	BP	positive regulation of transcription factor activity	-5.253	0.05	0.77	1.148	0.353	-0.893	-0.648	1.102	-1.062	N	N	0.833333	0.976303	5	6	211	480
IPR001269	MF	Dihydrouridine synthase, DuS	-6.039	0.04	0.721	1.02	0.49	-0.455	-0.46	0.575	-0.365	N	N	1	0.818182	2	2	11	18
IPR001412	MF	Aminoacyl-tRNA synthetase, class I	-5.381	0.05	0.504	0.9	-0.86	-1.84	-2.04	1.58	-1.81	N	N	0.25	0	2	8	2	2
IPR004344	MF	Tubulin-tyrosine ligase	-5.371	0.02	0.705	0.41	-0.52	-0.72	-1.36	0.65	-0.95	N	N	0.333333	0.6	2	6	5	10
IPR000152	MF	Aspartic acid and asparagine hydroxylation site	-5.985	0	0.901	0.424	-0.212	-0.099	-0.468	1.675	-1.319	N	N	0.132075	0.905405	7	53	74	140
IPR013091	MF	EGF calcium-binding	-6.164	0.05	0.577	0.09	-0.53	-0.4	-0.67	1.72	-1.13	N	N	0.16	0.714286	4	25	14	25
IPR013032	MF	EGF-like region	-4.636	0.05	0.577	0.09	-0.53	-0.4	-0.67	1.72	-1.13	Y	N	0.050633	0.555556	4	79	9	17
IPR013111	MF	EGF, extracellular	-5.186	0.02	0.95	0.392	-0.651	-0.069	-0.36	1.767	-1.08	N	N	0.3	0.8	3	10	15	24
GO:0019935	BP	cyclic-nucleotide-mediated signaling	-4.761	0.04	0.513	1.03	-0.94	-0.29	0.48	0.99	-0.33	N	N	0.098039	0.864865	5	51	37	69
GO:0050839	MF	cell adhesion molecule binding	-5.443	0.02	0.749	0.92	-0.81	-0.94	0.06	0.69	-0.26	N	Y	0.5	0.666667	2	4	6	6
GO:0045296	MF	cadherin binding	-5.443	0.02	0.749	0.92	-0.81	-0.94	0.06	0.69	-0.26	N	Y	0.5	0.666667	2	4	6	6
IPR000633	MF	Vinculin	-7.397	0	0.875	0.93	-0.625	-0.93	0.12	0.865	-0.1	Y	N	1	0	2	2	2	2
IPR006077	MF	Vinculin/alpha-catenin	-5.999	0	0.652	0.755	-0.083	-0.556	0.137	0.608	-0.155	N	Y	0.4	0.333333	2	5	3	4
IPR001033	MF	Alpha-catenin	-5.92	0.01	0.721	0.682	-0.504	-0.75	-0.046	0.889	-0.482	N	Y	0.666667	0.6	2	3	5	5
IPR002913	MF	Lipid-binding START	-4.8	0.02	0.945	0.637	-1.09	-0.966	-0.239	1.55	0.107	Y	N	0.375	0.930233	3	8	43	69
IPR000282	MF	Cytokine receptor class 2	-5.009	0.05	0.532	0.565	-1.67	-1.3	-1.21	0.48	-0.835	N	N	1	0.833333	2	2	12	16
GO:0006468	BP	protein amino acid phosphorylation	-5.988	0	0.811	0.861	-1.128	-0.066	-0.966	1.425	-0.127	Y	N	0.123077	0.807229	16	130	83	189
GO:0004672	MF	protein kinase activity	-5.058	0.02	0.8	0.843	-1.111	0.112	-1.053	1.38	-0.171	Y	N	0.101449	0.852632	14	138	95	166
GO:0004674	MF	protein serine/threonine kinase activity	-6.243	0	0.767	0.882	-1.145	0.162	-1.098	1.293	-0.094	N	N	0.122449	0.902703	18	147	185	328
GO:0016773	MF	phosphotransferase activity, alcohol group as acceptor	-4.65	0.04	0.787	0.67	-1.23	0.031	-0.926	1.476	-0.021	N	N	0.10241	0.859504	17	166	121	212
GO:0006796	BP	phosphate metabolism	-4.629	0.02	0.823	0.686	-0.986	-0.41	-0.925	1.591	0.045	N	N	0.102703	0.808081	19	185	99	221
GO:0006793	BP	phosphorus metabolism	-4.629	0.02	0.823	0.686	-0.986	-0.41	-0.925	1.591	0.045	N	N	0.102703	0.808081	19	185	99	221
IPR005818	MF	Histone H1/H5	-4.948	0.04	0.16	0.56	-1.76	-1.49	-2.33	1.05	0.25	N	N	0.75	0.943396	3	4	53	96
GO:0004982	MF	N-formyl peptide receptor activity	-5.381	0.05	0.473	0.65	-0.955	0.125	-1.98	0.75	0.16	N	N	1	0.75	2	2	8	16
IPR000826	MF	Formyl/methionyl peptide receptor	-5.381	0.05	0.473	0.65	-0.955	0.125	-1.98	0.75	0.16	N	N	1	0.75	2	2	8	16
IPR012677	MF	Nucleotide-binding, alpha-beta plait	-5.95	0	0.641	0.855	-0.891	0.127	-1.341	-0.037	1.288	N	N	0.274194	0.936803	17	62	269	455
GO:0044275	BP	cellular carbohydrate catabolism	-4.906	0.04	0.431	0.05	-0.259	-0.053	-0.25	-0.124	0.077	N	N	0.135593	0.941176	8	59	136	352
GO:0016052	BP	carbohydrate catabolism	-4.906	0.04	0.431	0.05	-0.259	-0.053	-0.25	-0.124	0.077	N	N	0.135593	0.941176	8	59	136	352
GO:0004428	MF	inositol or phosphatidylinositol kinase activity	-5.381	0.01	0.649	0.57	-0.57	0.2	-1.74	-0.88	1.37	N	N	0.25	0	2	8	2	4
GO:0008206	BP	bile acid metabolism	-5.142	0.01	0.37	1.08	-0.87	-0.07	-1.71	-0.34	-0.27	N	N	0.5	0.948718	4	8	78	201
IPR004725	MF	Apoptosis regulator Bcl-X protein	-5.807	0.02	0.958	1.402	-1.343	0.463	-0.957	0.156	0.278	N	N	1	0.777778	2	2	9	23
IPR012238	MF	Bcl2 related apoptosis regulator	-5.329	0.04	0.898	1.38	-1.112	0.711	-1.141	-0.055	0.216	N	N	0.6	0.944444	3	5	54	113
GO:0051318	BP	G1 phase	-4.693	0.02	0.939	1.191	-0.907	0.872	-1.028	-0.747	0.619	N	N	0.176471	0.884615	3	17	26	68
GO:0016167	MF	glial cell line-derived neurotrophic factor receptor activity	-6.316	0.02	0.765	0.505	-0.635	0.205	-0.585	-0.63	0.06	N	N	1	0.75	2	2	8	11
IPR013143	MF	PCI/PINT associated module	-6.828	0	0.993	1.651	-1.01	0.176	-0.345	-0.941	0.469	N	N	1	0	2	2	2	2
IPR000555	MF	Mov34/MPN/PAD-1	-5.621	0.02	0.056	3.76	-3.11	0.6	1.6	-0.33	0.89	N	N	0.428571	0.85	3	7	20	42
IPR000959	MF	POLO box duplicated region	-6.351	0.03	0.99	1.268	-1.551	-0.538	0.514	-0.286	0.592	N	N	1	0.333333	2	2	3	4
GO:0001701	BP	embryonic development (sensu Mammalia)	-5.007	0.05	0.948	1.828	-0.709	-0.572	0.262	-0.869	0.059	N	N	0.333333	0.925	3	9	40	80
GO:0043009	BP	embryonic development (sensu Vertebrata)	-5.007	0.05	0.948	1.828	-0.709	-0.572	0.262	-0.869	0.059	N	N	0.333333	0.925	3	9	40	80
GO:0030331	MF	estrogen receptor binding	-7.001	0	0.991	1.968	-0.781	-0.319	-0.022	-0.594	-0.251	N	N	1	0	2	2	2	2
IPR000917	MF	Sulfatase	-8.748	0	0.967	2.038	-0.524	-0.378	-0.378	-0.378	-0.378	N	N	0.666667	0.882353	4	6	34	57
GO:0008484	MF	sulfuric ester hydrolase activity	-8.748	0	0.967	2.038	-0.524	-0.378	-0.378	-0.378	-0.378	N	N	0.666667	0.882353	4	6	34	57
IPR001124	MF	Lipid-binding serum glycoprotein	-6.085	0.01	0.999	2.02	-0.689	-0.333	-0.333	-0.333	-0.333	N	N	0.4	0	2	5	2	3
GO:0004065	MF	arylsulfatase activity	-6.05	0.03	0.998	1.973	-0.907	-0.267	-0.267	-0.267	-0.267	N	Y	1	0.5	2	2	4	5
IPR011500	MF	Nine cysteines of 3 GPCR	-5.296	0.01	0.994	1.902	-1.107	-0.199	-0.199	-0.199	-0.199	N	N	0.333333	0.714286	2	6	7	16
IPR008366	MF	Nuclear factor of activated T cells (NFAT)	-6.515	0.03	0.83	1.48	-0.565	0	0	0	0	N	Y	1	0.6	2	2	5	9
IPR007502	MF	Helicase-associated region	-5.33	0.01	0.814	1.48	-0.84	-0.67	-0.29	-0.22	-0.37	N	N	0.25	0.333333	2	8	3	4
IPR011709	MF	Protein of unknown function DUF1605	-5.455	0.02	0.814	1.48	-0.84	-0.67	-0.29	-0.22	-0.37	N	N	0.285714	0.333333	2	7	3	4
GO:0017015	BP	regulation of transforming growth factor beta receptor signaling pathway	-5.244	0.04	0.54	3.02	-1.185	-1.09	-0.37	0.38	0.12	N	N	1	0.714286	2	2	7	19
GO:0016604	CC	nuclear body	-5.363	0.05	0.986	1.858	-0.739	-0.789	-0.492	0.33	-0.169	N	N	0.4	0.333333	2	5	3	4
GO:0009123	BP	nucleoside monophosphate metabolism	-4.826	0.05	0.453	2.765	-0.79	-1.01	-0.545	0.23	-0.915	N	N	1	0.818182	2	2	11	32
GO:0009124	BP	nucleoside monophosphate biosynthesis	-4.826	0.05	0.453	2.765	-0.79	-1.01	-0.545	0.23	-0.915	N	N	1	0.818182	2	2	11	32
GO:0007569	BP	cell aging	-4.645	0.03	0.538	2.115	0.055	-0.13	-0.535	0.255	-0.35	N	N	1	0.857143	2	2	14	29
GO:0006029	BP	proteoglycan metabolism	-5.401	0.02	0.735	1.49	0.24	0	0	0	0	N	N	0.176471	0.785714	3	17	14	26
GO:0000819	BP	sister chromatid segregation	-5.193	0.03	0.843	1.709	-0.614	-1.238	0.038	-0.234	0.338	Y	Y	0.5	0.964497	6	12	169	372
GO:0051640	BP	organelle localization	-5.59	0.02	0.853	1.655	-0.99	-1.013	0.024	-0.156	0.48	Y	N	0.833333	0.972826	5	6	184	401
GO:0006405	BP	RNA export from nucleus	-4.95	0.01	0.217	5.18	-2.63	-0.31	-0.22	0.7	1.16	N	N	0.176471	0.625	3	17	8	11
GO:0051168	BP	nuclear export	-4.871	0.01	0.217	5.18	-2.63	-0.31	-0.22	0.7	1.16	Y	N	0.166667	0.625	3	18	8	11
GO:0006403	BP	RNA localization	-4.95	0.01	0.217	5.18	-2.63	-0.31	-0.22	0.7	1.16	N	N	0.176471	0.625	3	17	8	11
GO:0050658	BP	RNA transport	-4.95	0.01	0.217	5.18	-2.63	-0.31	-0.22	0.7	1.16	N	N	0.176471	0.625	3	17	8	11
GO:0051236	BP	establishment of RNA localization	-4.95	0.01	0.217	5.18	-2.63	-0.31	-0.22	0.7	1.16	N	N	0.176471	0.625	3	17	8	11
GO:0050657	BP	nucleic acid transport	-4.95	0.01	0.217	5.18	-2.63	-0.31	-0.22	0.7	1.16	N	N	0.176471	0.625	3	17	8	11
IPR000158	MF	Cell division protein FtsZ	-6.351	0	0.994	1.524	-1.383	-0.782	0.107	0.271	0.264	N	N	1	0.333333	2	2	3	3
IPR009122	MF	Desmosomal cadherin	-6.828	0	0.655	1.54	-2.965	-1.31	-0.565	-0.2	0.475	N	N	1	0	2	2	2	2
IPR009123	MF	Desmoglein	-6.828	0	0.655	1.54	-2.965	-1.31	-0.565	-0.2	0.475	N	N	1	0	2	2	2	2
IPR001163	MF	Like-Sm ribonucleoprotein, core	-5.647	0.03	0.829	1.167	-1.352	-0.989	-0.089	0.748	0.514	N	Y	0.833333	0.974227	5	6	194	330
IPR006649	MF	Like-Sm ribonucleoprotein, eukaryotic and archaea-type, core	-5.647	0.04	0.829	1.167	-1.352	-0.989	-0.089	0.748	0.514	N	Y	0.833333	0.974227	5	6	194	330
IPR012937	MF	Protein of unknown function DUF1693	-6.33	0.02	0.684	0.655	-0.585	-1.65	0.315	0.16	0.695	N	N	1	0.5	2	2	4	6
GO:0007091	BP	mitotic metaphase/anaphase transition	-6.759	0	0.985	1.02	-0.71	-1.614	0.073	0.407	0.824	N	N	1	0	2	2	2	4
GO:0030071	BP	regulation of mitotic metaphase/anaphase transition	-6.759	0	0.985	1.02	-0.71	-1.614	0.073	0.407	0.824	N	N	1	0	2	2	2	4
GO:0051656	BP	establishment of organelle localization	-5.282	0.02	0.601	0.73	-1.25	-1.98	-0.23	-0.02	0.95	Y	N	0.4	0.333333	2	5	3	12
GO:0045787	BP	positive regulation of progression through cell cycle	-5.504	0.04	0.601	0.73	-1.25	-1.98	-0.23	-0.02	0.95	N	N	0.5	0.333333	2	4	3	12
GO:0005819	CC	spindle	-5.026	0.02	0.803	0.598	-1.168	-1.093	-0.323	1.053	0.933	N	N	0.241379	0.973077	7	29	260	452
GO:0000022	BP	mitotic spindle elongation	-6.089	0.05	0.983	-0.004	-0.425	-1.462	-0.313	1.38	0.824	N	N	1	0.333333	2	2	3	6
GO:0051231	BP	spindle elongation	-6.089	0.05	0.983	-0.004	-0.425	-1.462	-0.313	1.38	0.824	N	N	1	0.333333	2	2	3	6
GO:0018209	BP	peptidyl-serine modification	-5.566	0.03	0.962	0.033	-0.249	-1.011	-1.099	1.203	1.123	N	N	1	0.6	2	2	5	8
GO:0018105	BP	peptidyl-serine phosphorylation	-5.566	0.03	0.962	0.033	-0.249	-1.011	-1.099	1.203	1.123	N	N	1	0.6	2	2	5	8
IPR005189	MF	Focal adhesion targeting region	-5.604	0.04	0.64	-0.01	0.34	-0.945	-0.665	0.245	0.66	N	N	1	0.846154	2	2	13	18
GO:0048511	BP	rhythmic process	-5.338	0.02	0.78	-0.13	0.39	-1.19	0.01	0.69	0.84	N	N	0.133333	0	2	15	2	3
IPR001915	MF	Peptidase M48, Ste24p	-5.764	0.03	0.588	-0.815	-0.14	-1.64	-0.43	0.52	0.655	N	N	1	0.777778	2	2	9	21
IPR000798	MF	Ezrin/radixin/moesin ERM	-5.506	0.03	0.436	-0.75	0.53	-0.78	-0.145	0.065	1.605	N	Y	1	0.714286	2	2	7	10
GO:0008339	MF	MP kinase activity	-5.564	0.03	0.661	-0.475	-0.065	-0.87	-0.39	0.035	0.74	N	N	1	0.882353	2	2	17	24
GO:0008017	MF	microtubule binding	-5.425	0.05	0.101	0.05	0.13	-1.97	-0.54	0.45	4.76	N	Y	0.375	0.8125	3	8	16	30
GO:0003730	MF	mRNA 3'-UTR binding	-4.643	0.05	0.91	-0.317	-0.419	-0.325	-1.091	0.331	1.822	N	N	1	0.888889	2	2	18	29
IPR005756	MF	Ribosomal protein L26, eukaryotic and archaeal form	-6.759	0.01	0.965	-0.4	-1.613	-0.305	0.288	1.046	0.983	N	N	1	0.6	2	2	5	8
GO:0006356	BP	regulation of transcription from RNA polymerase I promoter	-6.654	0	0.572	-0.74	-1.585	-1.18	-0.34	0.375	-1.215	N	N	1	0.333333	2	2	3	6
GO:0045428	BP	regulation of nitric oxide biosynthesis	-6.759	0	0.993	-0.049	-0.516	-0.903	0.201	1.873	-0.606	N	N	1	0	2	2	2	2
GO:0019220	BP	regulation of phosphate metabolism	-5.309	0.05	0.718	0.17	-0.15	-0.49	0.47	2.14	-0.03	N	N	0.117647	0	2	17	2	5
GO:0051174	BP	regulation of phosphorus metabolism	-5.309	0.05	0.718	0.17	-0.15	-0.49	0.47	2.14	-0.03	N	N	0.117647	0	2	17	2	5
GO:0045937	BP	positive regulation of phosphate metabolism	-5.792	0.04	0.718	0.17	-0.15	-0.49	0.47	2.14	-0.03	Y	N	0.285714	0	2	7	2	5
GO:0042327	BP	positive regulation of phosphorylation	-5.792	0.04	0.718	0.17	-0.15	-0.49	0.47	2.14	-0.03	Y	N	0.285714	0	2	7	2	5
GO:0042325	BP	regulation of phosphorylation	-5.309	0.05	0.718	0.17	-0.15	-0.49	0.47	2.14	-0.03	N	N	0.117647	0	2	17	2	5
GO:0007281	BP	germ cell development	-6.566	0	0.992	-0.331	-0.176	-0.718	-0.447	2.008	-0.336	N	N	1	0	2	2	2	5
GO:0007276	BP	gametogenesis	-4.939	0.02	0.512	-0.41	-0.07	-1.4	-1	2.36	0.11	N	N	0.131579	0.782609	5	38	23	68
IPR012314	MF	GON	-6.346	0	0.762	-0.335	0.105	-1.425	-1.315	0.93	-1.07	N	N	1	0.6	2	2	5	5
IPR009054	MF	DNA topoisomerases I, dispensable insert, eukaryotic-type	-6.92	0	0.805	0.3	1.075	-0.84	-0.41	1.585	-0.855	N	N	1	0	2	2	2	2
GO:0045333	BP	cellular respiration	-5.331	0.04	0.995	-0.309	0.313	-0.944	0.015	1.783	-0.857	N	N	0.181818	0	2	11	2	2
GO:0009109	BP	coenzyme catabolism	-5.164	0.03	0.616	-0.37	0.25	-1.15	0.2	2.08	-0.83	N	N	0.375	0.88	3	8	25	50
GO:0046356	BP	acetyl-CoA catabolism	-5.366	0.02	0.616	-0.37	0.25	-1.15	0.2	2.08	-0.83	N	N	0.428571	0.88	3	7	25	50
GO:0006099	BP	tricarboxylic acid cycle	-5.366	0.02	0.616	-0.37	0.25	-1.15	0.2	2.08	-0.83	N	N	0.428571	0.88	3	7	25	50
GO:0051187	BP	cofactor catabolism	-5.499	0.02	0.995	-0.349	0.192	-1.029	0.148	1.788	-0.75	N	N	0.222222	0	2	9	2	2
GO:0006384	BP	transcription initiation from RNA polymerase III promoter	-6.024	0.03	0.994	-0.3	0.068	-1.074	-0.091	1.875	-0.479	N	N	1	0.5	2	2	4	7
IPR006940	MF	Securin sister-chromatid separation inhibitor	-5.672	0	0.733	-0.515	-0.225	-1.31	-0.225	1.655	-0.525	N	N	1	0.666667	2	2	6	8
IPR003092	MF	Potassium channel TASK	-6.05	0.02	0.758	-0.4	0.21	-1.695	-0.355	1.54	-0.805	N	N	1	0.5	2	2	4	7
GO:0005261	MF	cation channel activity	-5.166	0.02	0.63	-0.26	0.62	-1.55	-0.07	1.7	-0.66	N	N	0.09434	0.75	5	53	20	34
GO:0006813	BP	potassium ion transport	-4.773	0.03	0.613	-0.26	0.62	-1.55	-0.07	1.7	-0.66	N	N	0.121951	0.782609	5	41	23	45
GO:0005267	MF	potassium channel activity	-4.98	0	0.637	-0.26	0.62	-1.55	-0.07	1.7	-0.66	N	N	0.125	0.764706	4	32	17	30
GO:0046246	BP	terpene biosynthesis	-5.566	0.05	0.648	-0.95	0.275	-1.59	-0.55	1.06	-0.745	N	N	1	0.6	2	2	5	14
GO:0009241	BP	polyisoprenoid biosynthesis	-5.566	0.05	0.648	-0.95	0.275	-1.59	-0.55	1.06	-0.745	N	N	1	0.6	2	2	5	14
GO:0016096	BP	polyisoprenoid metabolism	-5.566	0.05	0.648	-0.95	0.275	-1.59	-0.55	1.06	-0.745	N	N	1	0.6	2	2	5	14
GO:0016108	BP	tetraterpenoid metabolism	-5.566	0.05	0.648	-0.95	0.275	-1.59	-0.55	1.06	-0.745	N	N	1	0.6	2	2	5	14
GO:0043450	BP	alkene biosynthesis	-5.566	0.03	0.648	-0.95	0.275	-1.59	-0.55	1.06	-0.745	N	N	1	0.6	2	2	5	14
GO:0006721	BP	terpenoid metabolism	-5.566	0.05	0.648	-0.95	0.275	-1.59	-0.55	1.06	-0.745	N	N	1	0.6	2	2	5	14
GO:0016117	BP	carotenoid biosynthesis	-5.566	0.05	0.648	-0.95	0.275	-1.59	-0.55	1.06	-0.745	N	N	1	0.6	2	2	5	14
GO:0016114	BP	terpenoid biosynthesis	-5.566	0.05	0.648	-0.95	0.275	-1.59	-0.55	1.06	-0.745	N	N	1	0.6	2	2	5	14
GO:0016109	BP	tetraterpenoid biosynthesis	-5.566	0.05	0.648	-0.95	0.275	-1.59	-0.55	1.06	-0.745	N	N	1	0.6	2	2	5	14
GO:0043449	BP	alkene metabolism	-5.566	0.04	0.648	-0.95	0.275	-1.59	-0.55	1.06	-0.745	N	N	1	0.6	2	2	5	14
GO:0016116	BP	carotenoid metabolism	-5.566	0.05	0.648	-0.95	0.275	-1.59	-0.55	1.06	-0.745	N	N	1	0.6	2	2	5	14
GO:0042214	BP	terpene metabolism	-5.566	0.05	0.648	-0.95	0.275	-1.59	-0.55	1.06	-0.745	N	N	1	0.6	2	2	5	14
GO:0006534	BP	cysteine metabolism	-5.244	0	0.684	-1.09	0.935	-2.025	-0.165	1.975	-0.81	N	N	1	0.714286	2	2	7	9
IPR000697	MF	EVH1	-6.351	0	0.73	-0.79	1.285	-1.6	0.425	2.15	-0.775	N	N	1	0.333333	2	2	3	4
GO:0001517	MF	N-acetylglucosamine 6-O-sulfotransferase activity	-6.62	0.05	0.81	-0.505	0.595	-0.92	0.27	1.725	-0.44	N	N	1	0.333333	2	2	3	5
IPR002328	MF	Alcohol dehydrogenase, zinc-containing	-5.698	0.05	0.697	-0.49	0.91	-0.97	0.67	1.68	0.02	N	N	0.5	0.5	2	4	4	8
IPR004116	MF	Amelogenin	-6.523	0	0.987	-0.571	0.539	-1.528	0.681	1.214	-0.334	N	N	1	0.6	2	2	5	5
GO:0005865	CC	striated muscle thin filament	-5.708	0.02	0.785	-0.33	0.55	-1.74	0.22	0.77	-0.08	N	N	0.285714	0.333333	2	7	3	6
IPR010448	MF	Torsin	-5.652	0.01	0.636	-0.315	-0.215	-2.925	-0.34	0.98	-0.54	N	N	1	0.666667	2	2	6	9
GO:0007631	BP	feeding behavior	-5.788	0.02	0.983	0.658	-0.186	-1.795	0.091	1.136	0.097	N	N	1	0.5	2	2	4	8
GO:0030258	BP	lipid modification	-6.355	0	0.649	0.3	0.14	-1.06	0.72	1.76	0.24	N	N	0.272727	0.727273	3	11	11	28
IPR001544	MF	Aminotransferase, class IV	-4.678	0.05	0.948	-0.943	0.125	-1.386	0.499	1.338	0.367	N	N	1	0.956522	2	2	46	81
GO:0009082	BP	branched chain family amino acid biosynthesis	-4.696	0.05	0.948	-0.943	0.125	-1.386	0.499	1.338	0.367	N	N	1	0.939394	2	2	33	81
GO:0004084	MF	branched-chain-amino-acid transaminase activity	-4.678	0.05	0.948	-0.943	0.125	-1.386	0.499	1.338	0.367	N	N	1	0.956522	2	2	46	81
IPR005786	MF	Branched-chain amino acid aminotransferase II	-4.678	0.05	0.948	-0.943	0.125	-1.386	0.499	1.338	0.367	N	N	1	0.956522	2	2	46	81
GO:0042534	BP	regulation of tumor necrosis factor-alpha biosynthesis	-6.566	0.01	0.604	-2.575	0.27	-1.95	-1.355	2.55	-0.31	N	N	1	0	2	2	2	3
GO:0042533	BP	tumor necrosis factor-alpha biosynthesis	-6.566	0.01	0.604	-2.575	0.27	-1.95	-1.355	2.55	-0.31	N	N	1	0	2	2	2	3
GO:0042535	BP	positive regulation of tumor necrosis factor-alpha biosynthesis	-6.566	0.01	0.604	-2.575	0.27	-1.95	-1.355	2.55	-0.31	N	N	1	0	2	2	2	3
GO:0042033	BP	chemokine biosynthesis	-6.351	0.01	0.983	-1.407	0.761	-0.507	-0.349	1.435	0.067	N	N	1	0.333333	2	2	3	4
GO:0045073	BP	regulation of chemokine biosynthesis	-6.351	0.01	0.983	-1.407	0.761	-0.507	-0.349	1.435	0.067	N	N	1	0.333333	2	2	3	4
GO:0050755	BP	chemokine metabolism	-6.351	0.01	0.983	-1.407	0.761	-0.507	-0.349	1.435	0.067	N	N	1	0.333333	2	2	3	4
IPR013592	MF	Maf transcription factor, N-terminal	-8.101	0	0.702	-0.576	0.492	-0.356	-0.279	0.729	-0.578	N	N	1	0.857143	3	3	21	42
IPR013099	MF	Ion transport 2, bacterial	-5.749	0.01	0.252	-0.43	0.036	-0.342	-0.571	0.303	-0.447	N	N	0.5	0.954128	5	10	109	186
IPR002364	MF	Quinone oxidoreductase/zeta-crystallin	-5.652	0.05	0.657	-1.065	0.22	-1.095	-1.205	1.86	-0.86	N	N	1	0.666667	2	2	6	8
GO:0050851	BP	antigen receptor-mediated signaling pathway	-6.089	0	0.978	-1.137	0.269	0.141	-0.934	1.656	0.005	N	N	1	0.333333	2	2	3	3
GO:0051249	BP	regulation of lymphocyte activation	-4.617	0.03	0.878	-1.27	-0.046	0.371	-0.704	1.659	-0.009	N	N	0.166667	0.92	4	24	50	110
GO:0050865	BP	regulation of cell activation	-4.617	0.03	0.878	-1.27	-0.046	0.371	-0.704	1.659	-0.009	N	N	0.166667	0.92	4	24	50	110
GO:0051239	BP	regulation of organismal physiological process	-5.014	0.04	0.896	-1.641	0.64	0.135	-0.631	1.172	0.325	N	N	0.071429	0.791667	5	70	24	67
GO:0031326	BP	regulation of cellular biosynthesis	-5.29	0.02	0.15	-0.365	-0.017	0.128	0.099	0.484	0.051	N	N	0.214286	0.925926	12	56	162	388
IPR000762	MF	PTN/MK heparin-binding protein	-6.05	0.02	0.967	-1.041	-0.699	-0.326	0.492	1.746	-0.173	Y	N	1	0.818182	2	2	11	12
GO:0008654	BP	phospholipid biosynthesis	-4.572	0.05	0.989	-0.758	-0.048	0.133	-0.015	1.788	-1.1	N	N	0.055556	0	2	36	2	2
GO:0007050	BP	cell cycle arrest	-5.661	0	0.095	-0.203	0.176	0.306	0.197	0.629	-0.243	N	N	0.466667	0.945736	7	15	129	311
GO:0006622	BP	protein targeting to lysosome	-5.367	0.04	0.613	-0.49	0.23	0.245	-0.78	0.795	-0.675	N	N	1	0.846154	2	2	13	34
IPR000034	MF	Laminin B	-6.828	0.04	0.985	-0.551	0.112	0.754	-0.916	1.544	-0.943	Y	N	1	0	2	2	2	4
GO:0005784	CC	translocon complex	-7.153	0	0.645	0	-0.305	1.14	-0.79	1.175	-0.735	N	N	1	0.333333	2	2	3	7
GO:0018958	BP	phenol metabolism	-5.697	0.05	0.966	0.72	-0.487	0.784	-1.047	1.14	-1.11	N	N	0.4	0.333333	2	5	3	7
