# Supplementary material for: Whole genome functional analysis identifies novel components required for mitotic spindle integrity in human cells
Source: Genome Biol. 2008 Feb 26;9(2):R44. doi: 10.1186/gb-2008-9-2-r44 (PMC2374723; doi:10.1186/gb-2008-9-2-r44)
Supplement: Additional data file 4 — The data table lists the statistically significant clusters of genes associated with the mitotic/spindle processes. [file gb-2008-9-2-r44-S4.xls]

## Sheet: siHitGOAnalysis
TABLE S3 - siRNA GO Analysis
GO	Description	TotalsiRNAAnnotatedByGO	TotalGeneAnnotatedInThisGO	TotalGeneAnnotatedByGOInHitList	TotalHitsAnnotatedInThisGO	LogP	HitsInThisGO
GO:0007067	mitosis	9846	132	143	13	-7.265	GNF092731 GNF092758 GNF093027 GNF095210 GNF101437 GNF103484 GNF103760 GNF103776 GNF108136 GNF111058 GNF111072 GNF114266 GNF115967
GO:0000087	M phase of mitotic cell cycle	9846	134	143	13	-7.187	GNF092731 GNF092758 GNF093027 GNF095210 GNF101437 GNF103484 GNF103760 GNF103776 GNF108136 GNF111058 GNF111072 GNF114266 GNF115967
GO:0000278	mitotic cell cycle	9846	186	143	15	-7.135	GNF092731 GNF092758 GNF093027 GNF095210 GNF101437 GNF102355 GNF103484 GNF103760 GNF103776 GNF103778 GNF108136 GNF111058 GNF111072 GNF114266 GNF115967
GO:0000279	M phase	9846	169	143	13	-6.01	GNF092731 GNF092758 GNF093027 GNF095210 GNF101437 GNF103484 GNF103760 GNF103776 GNF108136 GNF111058 GNF111072 GNF114266 GNF115967
GO:0051301	cell division	9846	153	143	12	-5.673	GNF092758 GNF093027 GNF095210 GNF099628 GNF101437 GNF103476 GNF103484 GNF103776 GNF103778 GNF106886 GNF108136 GNF114266
GO:0005819	spindle	13564	34	195	6	-5.104	GNF095210 GNF102355 GNF103484 GNF103776 GNF103778 GNF111058
GO:0015630	microtubule cytoskeleton	13564	211	195	13	-4.947	GNF094598 GNF095210 GNF102355 GNF103484 GNF103754 GNF103760 GNF103772 GNF103776 GNF103778 GNF105185 GNF106403 GNF111058 GNF111750
GO:0005874	microtubule	13564	148	195	10	-4.262	GNF094598 GNF102355 GNF103484 GNF103754 GNF103760 GNF103772 GNF103776 GNF103778 GNF105185 GNF106403
GO:0007018	microtubule-based movement	9846	69	143	7	-4.223	GNF094598 GNF103754 GNF103760 GNF103772 GNF103776 GNF103778 GNF105185
GO:0007017	microtubule-based process	9846	121	143	9	-4.197	GNF094598 GNF103484 GNF103754 GNF103760 GNF103772 GNF103776 GNF103778 GNF105185 GNF115967
GO:0000775	chromosome, pericentric region	13564	32	195	5	-4.067	GNF102355 GNF103484 GNF108136 GNF112042 GNF115967
IPR000194	ATPase, F1/V1/A1 complex, alpha/beta subunit, nucleotide-binding	13395	20	192	4	-3.781	GNF094520 GNF095269 GNF100409 GNF115318
GO:0030705	cytoskeleton-dependent intracellular transport	9846	81	143	7	-3.777	GNF094598 GNF103754 GNF103760 GNF103772 GNF103776 GNF103778 GNF105185
IPR001752	Kinesin, motor region	13395	37	192	5	-3.763	GNF103754 GNF103760 GNF103772 GNF103776 GNF103778
GO:0005694	chromosome	13564	226	195	11	-3.367	GNF095741 GNF096132 GNF101519 GNF102237 GNF102355 GNF103484 GNF104449 GNF108136 GNF112042 GNF114266 GNF115967
GO:0007049	cell cycle	9846	612	143	20	-3.283	GNF092731 GNF092758 GNF093009 GNF093027 GNF095210 GNF100508 GNF100591 GNF101437 GNF101519 GNF102355 GNF103484 GNF103760 GNF103776 GNF103778 GNF105157 GNF108136 GNF111058 GNF111072 GNF114266 GNF115967
IPR004212	GTF2I-like repeat	13395	3	192	2	-3.217	GNF102753 GNF106231
GO:0043193	positive regulation of gene-specific transcription	9846	3	143	2	-3.206	GNF100513 GNF106604
GO:0045941	positive regulation of transcription	9846	102	143	7	-3.162	GNF095372 GNF096132 GNF097087 GNF097700 GNF100513 GNF102605 GNF106604
GO:0043232	intracellular non-membrane-bound organelle	13564	1076	195	29	-3.133	GNF094598 GNF095210 GNF095741 GNF096132 GNF101519 GNF101891 GNF102237 GNF102355 GNF103327 GNF103347 GNF103484 GNF103754 GNF103760 GNF103772 GNF103776 GNF103778 GNF104449 GNF105157 GNF105185 GNF106249 GNF106255 GNF106403 GNF108136 GNF111058 GNF111750 GNF112042 GNF113617 GNF114266 GNF115967
GO:0043228	non-membrane-bound organelle	13564	1076	195	29	-3.133	GNF094598 GNF095210 GNF095741 GNF096132 GNF101519 GNF101891 GNF102237 GNF102355 GNF103327 GNF103347 GNF103484 GNF103754 GNF103760 GNF103772 GNF103776 GNF103778 GNF104449 GNF105157 GNF105185 GNF106249 GNF106255 GNF106403 GNF108136 GNF111058 GNF111750 GNF112042 GNF113617 GNF114266 GNF115967
GO:0045935	positive regulation of nucleobase, nucleoside, nucleotide and nucleic acid metabolism	9846	105	143	7	-3.087	GNF095372 GNF096132 GNF097087 GNF097700 GNF100513 GNF102605 GNF106604
GO:0051649	establishment of cellular localization	9846	501	143	17	-3.032	GNF094598 GNF095269 GNF097759 GNF099374 GNF099970 GNF103075 GNF103484 GNF103754 GNF103760 GNF103772 GNF103776 GNF103778 GNF105185 GNF105984 GNF106854 GNF114024 GNF114266
GO:0003887	DNA-directed DNA polymerase activity	13395	31	192	4	-3.022	GNF100508 GNF106575 GNF107092 GNF112044
GO:0051641	cellular localization	9846	506	143	17	-2.984	GNF094598 GNF095269 GNF097759 GNF099374 GNF099970 GNF103075 GNF103484 GNF103754 GNF103760 GNF103772 GNF103776 GNF103778 GNF105185 GNF105984 GNF106854 GNF114024 GNF114266
GO:0045893	positive regulation of transcription, DNA-dependent	9846	80	143	6	-2.978	GNF096132 GNF097087 GNF097700 GNF100513 GNF102605 GNF106604
GO:0007059	chromosome segregation	9846	32	143	4	-2.951	GNF103760 GNF108136 GNF114266 GNF115967
GO:0000377	RNA splicing, via transesterification reactions with bulged adenosine as nucleophile	9846	118	143	7	-2.79	GNF097759 GNF098038 GNF099970 GNF101891 GNF103476 GNF105157 GNF116427
GO:0000375	RNA splicing, via transesterification reactions	9846	118	143	7	-2.79	GNF097759 GNF098038 GNF099970 GNF101891 GNF103476 GNF105157 GNF116427
GO:0000398	nuclear mRNA splicing, via spliceosome	9846	118	143	7	-2.79	GNF097759 GNF098038 GNF099970 GNF101891 GNF103476 GNF105157 GNF116427
GO:0005875	microtubule associated complex	13564	88	195	6	-2.778	GNF103484 GNF103754 GNF103760 GNF103772 GNF103776 GNF103778
GO:0003777	microtubule motor activity	13395	61	192	5	-2.749	GNF103754 GNF103760 GNF103772 GNF103776 GNF103778
IPR012680	Laminin G, subdomain 2	13395	38	192	4	-2.685	GNF095859 GNF096968 GNF097270 GNF098099
GO:0000070	mitotic sister chromatid segregation	9846	19	143	3	-2.611	GNF103760 GNF114266 GNF115967
GO:0007051	spindle organization and biogenesis	9846	20	143	3	-2.545	GNF103776 GNF103778 GNF115967
GO:0000819	sister chromatid segregation	9846	20	143	3	-2.545	GNF103760 GNF114266 GNF115967
GO:0031325	positive regulation of cellular metabolism	9846	133	143	7	-2.495	GNF095372 GNF096132 GNF097087 GNF097700 GNF100513 GNF102605 GNF106604
GO:0008380	RNA splicing	9846	139	143	7	-2.389	GNF097759 GNF098038 GNF099970 GNF101891 GNF103476 GNF105157 GNF116427
GO:0004065	arylsulfatase activity	13395	7	192	2	-2.388	GNF094835 GNF094839
GO:0000226	microtubule cytoskeleton organization and biogenesis	9846	47	143	4	-2.329	GNF103484 GNF103776 GNF103778 GNF115967
GO:0009893	positive regulation of metabolism	9846	143	143	7	-2.322	GNF095372 GNF096132 GNF097087 GNF097700 GNF100513 GNF102605 GNF106604
GO:0046907	intracellular transport	9846	494	143	15	-2.273	GNF094598 GNF095269 GNF097759 GNF099374 GNF099970 GNF103075 GNF103754 GNF103760 GNF103772 GNF103776 GNF103778 GNF105185 GNF105984 GNF106854 GNF114024
IPR000158	Cell division protein FtsZ	13395	8	192	2	-2.267	GNF094598 GNF105185
IPR002591	Type I phosphodiesterase/nucleotide pyrophosphatase	13395	8	192	2	-2.267	GNF095038 GNF105292
GO:0007021	tubulin folding	9846	8	143	2	-2.257	GNF099372 GNF106403
GO:0051656	establishment of organelle localization	9846	8	143	2	-2.257	GNF103484 GNF114266
GO:0006397	mRNA processing	9846	188	143	8	-2.218	GNF097759 GNF098038 GNF099970 GNF101891 GNF103075 GNF103476 GNF105157 GNF116427
GO:0006996	organelle organization and biogenesis	9846	657	143	18	-2.171	GNF094598 GNF096132 GNF097087 GNF102237 GNF102450 GNF103347 GNF103484 GNF103754 GNF103760 GNF103772 GNF103776 GNF103778 GNF104449 GNF105157 GNF105185 GNF105984 GNF114266 GNF115967
GO:0051640	organelle localization	9846	9	143	2	-2.152	GNF103484 GNF114266
GO:0005856	cytoskeleton	13564	672	195	18	-2.085	GNF094598 GNF095210 GNF102355 GNF103327 GNF103347 GNF103484 GNF103754 GNF103760 GNF103772 GNF103776 GNF103778 GNF105185 GNF106249 GNF106255 GNF106403 GNF111058 GNF111750 GNF113617
IPR013320	Concanavalin A-like lectin/glucanase, subgroup	13395	87	192	5	-2.085	GNF095859 GNF096968 GNF097270 GNF098038 GNF098099
GO:0004385	guanylate kinase activity	13395	10	192	2	-2.069	GNF098385 GNF098390
GO:0009636	response to toxin	9846	10	143	2	-2.059	GNF095372 GNF105020
GO:0005622	intracellular	13564	6060	195	104	-2.05	GNF092731 GNF092758 GNF093009 GNF093027 GNF094048 GNF094124 GNF094175 GNF094418 GNF094520 GNF094565 GNF094598 GNF094839 GNF095210 GNF095269 GNF095372 GNF095498 GNF095741 GNF095840 GNF095859 GNF095861 GNF096132 GNF096457 GNF097087 GNF097165 GNF097626 GNF097705 GNF097759 GNF097906 GNF098038 GNF098042 GNF098390 GNF098425 GNF098561 GNF098567 GNF098604 GNF098669 GNF099037 GNF099219 GNF099252 GNF099372…
GO:0005681	spliceosome complex	13564	57	195	4	-2.044	GNF098038 GNF103476 GNF105157 GNF116427
